# Supplementary material for: Neurofuzzy logic predicts a fine-tuning metabolic reprogramming on elicited Bryophyllum PCSCs guided by salicylic acid
Source: Front Plant Sci. 2022 Sep 23;13:991557. doi: 10.3389/fpls.2022.991557 (PMC9541431; doi:10.3389/fpls.2022.991557)
Supplement: Supplementary file 2 [file DataSheet_2.xlsx]

## Sheet: Table S1
Compound Name	BD 100 uM MJ				BD 100 uM MJ + 100 uM SA				BD 100 uM MJ + 1000 uM SA				BD 100 uM MJ + 500 uM SA				BD 100 uM SA				BD 1000 uM SA				BD 50 uM MJ				BD 50 uM MJ + 100 uM SA				BD 50 uM MJ + 1000 uM SA				BD 50 uM MJ + 500 uM SA				BD 500 uM SA				BD Control				BH 100 uM MJ
Cyanidin	1	1.21803e+06	29294.4	919108	4.18119e+06	3.25163e+06	1.72697e+06	2.75026e+06	1.83835e+06	1.53829e+06	588127	793541	1.32999e+06	664825	1.10691e+06	1.2683e+06	343432	362722	380024	1487.16	550745	2112108	2.32964e+06	1.8941e+06	917479	255283	527880	1.13643e+06	1.25637e+06	1.13386e+06	3.00187e+06	1.11511e+06	1.16774e+06	1	500951	950261	1	1	1.08555e+06	1.1701e+06	16606.2	357275	1.59391e+06	324980	397442	373925	951820	497921	11542.1
Cyanidin 3-O-(6''-acetyl-galactoside)	1	1	1	1	1	1	1	1	1	1	1	1	1	1	1	1	1	1	1	1	1	1	1	1	1	32915.6	30124.9	75867.8	60350.2	52302.9	1	1	1	1	1	1	1	1	1	1	1	1	1	1	205128	75848.2	85050.8	70966.7	1
Cyanidin 3-O-(6''-acetyl-glucoside)	1	1	1	1	1	1	1	1	1	1	1	1	1	1	1	1	1	1	1	1	1	1	1	1	1	32915.6	30124.9	75867.8	60350.2	52302.9	1	1	1	1	1	1	1	1	1	1	1	1	1	1	205128	75848.2	85050.8	70966.7	1
Cyanidin 3-O-(6''-dioxalyl-glucoside)	1	1	1	1	1	1	1	1	1	1	1	1	1	1	1	1	1	1	1	1	1	1	1	1	1	1	1	1	1	1	1	1	1	1	1	1	1	1	1	1	1	1	1	1	1	1	1	1	1
Cyanidin 3-O-(6''-malonyl-glucoside)	1	1	1	1	1	1	1	1	1	1	1	1	1	1	1	1	1	1	1	1	1	1	1	1	1	1	1	1	1	1	1	1	1	1	1	1	1	1	1	1	1	1	1	1	1	1	1	1	1
Cyanidin 3-O-(6''-p-coumaroyl-glucoside)	1	1	1	1	1	1	1	1	1	1	1	1	1	1	1	1	1	1	1	1	1	1	1	1	1	1	1	1	1	1	1	1	1	1	1	1	1	1	1	1	1	1	1	1	1	1	1	1	1
Cyanidin 3-O-glucosyl-rutinoside	1	1	1	1	1	1	1	4671442	1	1	9899.09	1	1.34579e+06	1	1	1	1	1	1	1	1	1	1	1	1	1	1	1	1	1	1	1	1	1	1	1	3.88485e+06	1	33163.5	1	7.00243e+06	1	1	1	1	1	1	1	1.4044e+06
Cyanidin 3-O-rutinoside	1	1	1	1	1	1	1	1	1	1	1	1	1	1	1	1	1	1	1	1	1	1	1	1	1	1	1	1	1	1	1	1	1	1	1	1	1	1	1	1	1	1	1	1	1	1	1	1	1
Cyanidin 3-O-sambubioside	1	1	1	1	1	1	1	1	1	1	1	1	1	1	1	1	1	1	1	1	1	1	1	1	1	1	1	1	1	1	1	1	1	1	1	1	1	1	1	1	1	1	1	1	1	1	1	1	1
Delphinidin 3-O-(6''-acetyl-galactoside)	1	1	1	1	1	1	1	1	1	1	1	1	1	1	1	1	1	1	1	1	1	1	1	1	1	1	1	1	1	1	1	1	1	1	1	1	1	1	1	1	1	1	1	1	1	1	1	1	1
Delphinidin 3-O-(6''-acetyl-glucoside)	1	1	1	1	1	1	1	1	1	1	1	1	1	1	1	1	1	1	1	1	1	1	1	1	1	1	1	1	1	1	1	1	1	1	1	1	1	1	1	1	1	1	1	1	1	1	1	1	1
Delphinidin 3-O-feruloyl-glucoside	1	1	1	1	1	1	1	1	1	1	1	1	1	1	1	1	1	1	1	1	1	1	1	1	1	1	1	1	1	1	1	1	1	1	1	1	1	1	1	1	1	1	1	1	1	1	1	1	1
Delphinidin 3-O-sambubioside	1	813046	1	1	1	1	1	1	1	1	1	1	1	1	1	1	363989	1	362597	1	1	1	1	1	1	1	1	1	1	1	1	1	1	1	1	1	1	1	1	1	1	1	1	1	1	1	1	1	60960.8
Malvidin 3,5-O-diglucoside	1	1	1	1	1	1	1	1	1	1	1	1	1	1	1	1	1	1	1	1	1	1	1	1	1	1	1	1	1	1	1	1	1	1	1	1	1	1	1	1	1	1	1	1	1	1	1	1	44194.3
Malvidin 3-O-(6''-acetyl-galactoside)	1	1	1	1	1	1.6055e+06	1	1.81797e+06	654520	1	679004	1	1	107808	1	1	1	1	1	8074989	1	1	1	1	7848.75	1	176192	30631.5	1	1	1	6794.45	3.38394e+06	1	5.36195e+06	5364465	34164.7	21716.2	1	1	346691	1	44231.1	1	1	1	1	1	1
Malvidin 3-O-(6''-acetyl-glucoside)	1	1	1	1	1	1.6055e+06	1	1.81797e+06	654520	1	679004	1	1	107808	1	1	1	1	1	8074989	1	1	1	1	7848.75	1	176192	30631.5	1	1	1	6794.45	3.38394e+06	1	5.36195e+06	5364465	34164.7	21716.2	1	1	346691	1	44231.1	1	1	1	1	1	1
Malvidin 3-O-(6''-caffeoyl-glucoside)	1	1	1	1	1	1	1	1	1	1	1	1	1	1	1	1	1	1	1	1	1	1	1	1	1	1	1	1	1	1	1	1	1	1	1	1	1	1	1	1	1	1	1	1	1	1	1	1	44194.3
Malvidin 3-O-arabinoside	1	1	1	1	1	1	1	1	1	1	1	1	1	1	1	1	1	1	1	1	1	1	1	1	1	1	1	1	1	1	1	1	1	1	1	1	1	1	1	1	1	1	1	1	1	1	1	1	1
Malvidin 3-O-galactoside	1	1	1	1	1	1	1	1	1	1	1	1	1	1	1	1	1	1	1	1	1	1	1	1	1	1	1	1	1	1	1	1	1	1	1	1	1	1	1	1	1	1	1	1	1	1	1	1	71239.5
Pelargonidin	1	1	1	67791.2	191130	161511	188920	1	1	448451	508184	398600	410179	598822	501400	149489	1	1	1	14821.3	71132.4	1	1	16304.6	1	1	121286	66876.3	17200	90257.3	1	75177.9	399811	55447.9	387298	69730.7	1	1	242159	48728.4	58015.2	1	1	76158.1	1	1	1	1	275224
Pelargonidin 3-O-(6''-malonyl-glucoside)	1	1	1	1	1	1	1	1	1	1	1	1	1	1	1	1	1	1	1	1	1	1	1	1	1	1	1	1	1	1	1	1	1	1	81188	122829	1	1	1	1	1	1	1	1	1	1	1	1	1
Pelargonidin 3-O-arabinoside	1	1	1	1	496908	1	1	1	1	1	1	1	1	1	1	1	26213.6	37009.8	1	1	1	1	1	1	1	15815.9	611400	1	1	1	1	1	1	1	1	1	1	1	1	1	1	1	1	1	1	662596	686463	605121	140393
Pelargonidin 3-O-sophoroside	1	1	1	1	1	1	1	1	1	1	1	1	1	1	1	1	1	1	1	1	1	1	1	1	1	1	1	1	1	1	1	1	1	1	1	1	1	1	1	1	1	1	1	1	1	1	1	1	1
Peonidin	1	1	6464.48	1	1	5622.55	1	1	1	1	1	16128.9	1	1	1	1	1	78623.1	82880.2	1	1	1	1	1	1	1	24360.9	30833.2	1	1	1	1	1	1	38541.5	28044	516384	588531	1	1	91254.8	1	1	1	1	34344.6	15875.2	1	259667
Peonidin 3-O-(6''-acetyl-galactoside)	102468	1	16374.8	1	1	1	1	1	1	1	1	1	1	1	1	1	72157.6	65578.8	81065.7	1	1	1	1	1	1	42707.6	38126.7	40004.2	155287	69328.1	1	227614	1	1	1	1	1	1	1	1	426239	216593	1	147878	84142.5	1	1	1	386727
Peonidin 3-O-(6''-acetyl-glucoside)	102468	1	16374.8	1	1	1	1	1	1	1	1	1	1	1	1	1	72157.6	65578.8	81065.7	1	1	1	1	1	1	42707.6	38126.7	40004.2	155287	69328.1	1	227614	1	1	1	1	1	1	1	1	426239	216593	1	147878	84142.5	1	1	1	386727
Peonidin 3-O-galactoside	1	1	1	1	1	1	1	1	1	1	1	1	1	1	1	1	1	1	1	1	1	1	1	1	1	1	1	1	1	1	1	1	1	1	1	1	1	1	1	1	1	1	1	1	1	1	1	1	1
Peonidin 3-O-glucoside	1	1	1	1	1	1	1	1	1	1	1	1	1	1	1	1	1	1	1	1	1	1	1	1	1	1	1	1	1	1	1	1	1	1	1	1	1	1	1	1	1	1	1	1	1	1	1	1	1
Petunidin 3-O-(6''-p-coumaroyl-glucoside)	1	1	1	1	1	1	1	1	1	1	1	1	1	1	1	1	1	29238.3	77372.6	1	1	1	1	1	1	94776.1	127231	1	1	1	1	1	1	1	1	1	1	1	1	1	1	1	1	1	1	168485	158251	1	1
Petunidin 3-O-galactoside	1	1	1	1	57913.2	1	1	1	1	1	1	1	1	1	1	1	1	1	1	1	1	1	1	1	1	83618.3	214101	1	1	1	1	1	1	1	1	1	1	1	1	1	1	1	1	1	1	1	1	1	1
Petunidin 3-O-glucoside	1	1	1	1	57913.2	1	1	1	1	1	1	1	1	1	1	1	1	1	1	1	1	1	1	1	1	83618.3	214101	1	1	1	1	1	1	1	1	1	1	1	1	1	1	1	1	1	1	1	1	1	1
Petunidin 3-O-rhamnoside	1	1	1	1	1	1	1	1	1	1	1	1	1	1	1	1	1	112839	101084	56055.3	1	1	1	1	32759.7	204628	148678	1	11511.1	17320.1	1	1	1	1	1	1	1	1	1	1	1	1	1	1	1	31704.4	1	1	34512.3
Petunidin 3-O-rutinoside	1	1	1	1	1	1	1	1	1	1	1	1	1	1	1	1	1	1	1	1	1	1	1	1	1	1	1	1	1	1	1	1	1	1	1	1	1	1	1	1	1	1	1	1	1	1	1	1	1
Pinotin A	1	1	1	1	1	1	1	1	1	1	1	1	1	1	1	1	1	29238.3	77372.6	1	1	1	1	1	1	94776.1	127231	1	1	1	1	1	1	1	1	1	1	1	1	1	1	1	1	1	1	168485	158251	1	1
Butein	1	1	1	1	567165	1.11434e+06	1.59905e+06	1	794577	1	625543	1.9744e+06	666581	4945922	3.28023e+06	1	9820.53	31034.4	21439.5	1	711691	1	734516	933493	147980	60776.6	1	1	1.12899e+06	593316	285276	1.26929e+06	450288	512277	903380	948398	1	1	1.36761e+06	984841	156903	73527.1	1	1.24032e+06	1	111973	7051.45	117491	1.10899e+06
Xanthohumol	1	1	8555425	4859374	2.235e+06	817355	1	1	1	1	1	10475.8	155634	1	1	500294	1	1	446513	1	1	1	1	1	1	3435262	3061810	1	210042	107019	1	77223.6	1	1	10787	17125.9	1	1	1	1	1	1	1	1	1	1	1	52620.2	1
3-Hydroxyphloretin 2'-O-glucoside	1	1	6116988	14768120	3.64284e+06	797621	1	1	1	1	1	1	1	1	1	1	1	8.28931e+06	10547679	1	1	1	1	1	1	8553775	13303524	1	83219	73552.1	1	1	1	1	1	1	1	1	1	1	160457	1	1	1	1	1.52476e+06	1.34855e+06	1.31109e+06	478453
3-Hydroxyphloretin 2'-O-xylosyl-glucoside	1	1	1	1	1	1	1	1	1	1	1	1	1	1	1	1	1	1	1	1	1	1	1	1	1	181930	24980.2	1	1	1	1	1	1	1	1	1	1	1	1	1	1	1	1	1	1	1.78448e+06	279355	30220	1
Phloretin	1	1	1	1	1	1	67286.6	1	1	1	1	1	1	1	1	1	1	1.07634e+06	1200843	347055	1	1	1	1	1	562662	896929	607040	93119.5	71826.1	1	1	1	1	1	10493.6	1	1	1	1	20095.1	1	1	1	1	722500	741379	788277	223044
Phloretin 2'-O-xylosyl-glucoside	1	1	1	1	1	1	1	1	1	1	1	1	1	1	1	1	1	1	1	1	1	1	1	1	1	1	1	1	1	1	1	1	1	1	1	1	1	1	1	1	1	1	1	1	1	1	1	1	148066
Phloridzin	1	1	158483	1	82856.6	1	1	1	1	87647.2	1	1	1	1	1	1	1	1	1	160108	1	1	1	1	187373	298833	240976	363518	98232.2	10642.6	1	1	1	96795.8	1	97331.8	1	1	1	123570	1	1	1	1	488019	740562	515197	339389	2.32065e+06
Dihydromyricetin 3-O-rhamnoside	1	1	15422.4	1	1	1	1	1	1	1	1	1	1	1	1	1	1	1	1	1	1	1	1	1	37934.7	34692.2	46057.9	47826.9	1	1	1	1	1	1	1	1	1	1	1	1	1	1	1	1	1	1	1	1	1
Dihydroquercetin	1	1	1	1	1	1	1	1	1	1	1	1	1	1	1	1	17009.2	1	27844.8	212526	1	1	1	1	1	1	1	1	1	1	1	1	1	1	1	1	1	1	1	1	1	1	1	1	29422	1	1	1	1
Dihydroquercetin 3-O-rhamnoside	1	1	59658.2	452717	222864	1	1	1	66272	35294.3	1	1	1	1	1	107569	3624.65	3729.32	45783.3	1	156885	1	1	10957.8	474616	475743	252273	502794	731360	669939	250683	1	1	1	1	1	1	1	1	1	1	1	89781.5	206665	291686	33040.1	33022	1	1.37665e+06
(+)-Catechin	1	1	4.04092e+06	4034116	1	3191458	314318	1	300168	1	1.00319e+06	1	1	1	1	317317	1	1.35929e+06	1.43825e+06	14707291	1	1.15921e+06	1	4.88053e+06	1	1.30969e+06	2.16138e+06	1	1	1	1	1	1	1	108007	218087	1	1	310317	1	2218453	1	4591347	1	1	657088	758193	988769	8804637
(+)-Catechin 3-O-gallate	1	1	1	1	1	1	1	1	1	1	1	1	1	1	1	1	1	1	1	1	1	1	1	1	1	1	1	1	59735.1	53415.6	1	1	1	1	1	1	1	1	1	1	1	1	1	1	1	1	1	1	1
(+)-Catechin 3-O-glucose	1	1	6116988	14768120	3.64284e+06	797621	1	1	1	1	1	1	1	1	1	1	1	8.28931e+06	10547679	1	1	1	1	1	1	8553775	13303524	1	83219	73552.1	1	1	1	1	1	1	1	1	1	1	160457	1	1	1	1	1.52476e+06	1.34855e+06	1.31109e+06	478453
(+)-Gallocatechin	1	1	664685	1.2402e+06	1.03159e+06	1	134889	335480	540259	531010	211369	1	329007	1	313891	676891	881944	445963	1.22681e+06	1.01803e+06	1	1	540630	1	1.1524e+06	1386021	1.31165e+06	1	1	1	1	1	1	820542	797127	651997	1	1	783364	707405	643861	78281.5	1	1	1	926090	709404	761182	1.0143e+06
(+)-Gallocatechin 3-O-gallate	1	52165.1	1	94367.7	1.49292e+06	452831	579388	1	115659	60185.1	521232	200296	105180	81242.8	209021	146881	152451	225622	171122	196155	72355.8	1	39656.4	226082	32116.8	28048.7	56979.9	16376.9	433234	461857	320292	312635	117693	11692.2	214999	108034	1	1	203919	1	2.77635e+06	426368	1.48716e+06	266479	11320.2	30321.5	15949.4	11276.5	331744
(-)-Epicatechin	1	1	4.04092e+06	4034116	1	3191458	314318	1	300168	1	1.00319e+06	1	1	1	1	317317	1	1.35929e+06	1.43825e+06	14707291	1	1.15921e+06	1	4.88053e+06	1	1.30969e+06	2.16138e+06	1	1	1	1	1	1	1	108007	218087	1	1	310317	1	2218453	1	4591347	1	1	657088	758193	988769	8804637
(-)-Epicatechin 3-O-gallate	1	1	1	1	1	1	1	1	1	1	1	1	1	1	1	1	1	1	1	1	1	1	1	1	1	1	1	1	59735.1	53415.6	1	1	1	1	1	1	1	1	1	1	1	1	1	1	1	1	1	1	1
(-)-Epicatechin-(2a-7)(4a-8)-epicatechin 3-O-galactoside	1	1	1	74216.8	1	1	1	1	418381	463638	924461	1.74938e+06	619334	1	521855	79612.6	1	1	1	1	1	1	1	1	1	1	1	1	1	1	1	1	529653	296881	516291	1.29457e+06	1	1	1.43956e+06	651711	1	1	1	1	1	1	1	1	174944
(-)-Epigallocatechin	1	1	664685	1.2402e+06	1.03159e+06	1	134889	335480	540259	531010	211369	1	329007	1	313891	676891	881944	445963	1.22681e+06	1.01803e+06	1	1	540630	1	1.1524e+06	1386021	1.31165e+06	1	1	1	1	1	1	820542	797127	651997	1	1	783364	707405	643861	78281.5	1	1	1	926090	709404	761182	1.0143e+06
(-)-Epigallocatechin 3-O-gallate	1	52165.1	1	94367.7	1.49292e+06	452831	579388	1	115659	60185.1	521232	200296	105180	81242.8	209021	146881	152451	225622	171122	196155	72355.8	1	39656.4	226082	32116.8	28048.7	56979.9	16376.9	433234	461857	320292	312635	117693	11692.2	214999	108034	1	1	203919	1	2.77635e+06	426368	1.48716e+06	266479	11320.2	30321.5	15949.4	11276.5	331744
Theaflavin	150356	205091	1	1	1	28125.4	77656.6	1	75017	62240.8	1	1	51379.5	1	1	1	1	1	1	134082	1	248561	217087	293114	199559	1	1	185155	133390	173575	117075	237030	35171	1	1	1	1	1	1	1	109453	1	214152	305461	1	1	1	1	61141.8
6-Geranylnaringenin	1	1	6214484	1	1.25702e+06	1	10495.7	1	21596.2	1	1	1	1	1	1	167178	3.12061e+06	3892091	4.87857e+06	57918.5	1	1	1	1	1	38237.8	1.93889e+06	1.55003e+06	1	1	1	1	1	1	11284.3	65920.6	1	1	1	38902.7	349599	221616	1	1	6.95976e+06	5716168	4929488	3945970	583462
6-Prenylnaringenin	1	141644	386098	1	4.31692e+06	732528	1.35132e+06	1	1	4.31553e+06	2.33575e+06	2.9014e+06	2.09712e+06	2.03455e+06	3.04714e+06	3.37912e+06	5.91337e+06	6.34518e+06	7.50276e+06	9903456	2.61576e+06	2365384	3.04294e+06	3066953	21291.5	7.72431e+06	851844	3.60884e+06	797700	1	11457359	1	1	4094200	2.74156e+06	3.79169e+06	480718	482262	5297980	1	573751	1	4.47127e+06	1	1	3779199	19079612	15606183	250566
8-Prenylnaringenin	1	141644	386098	1	4.31692e+06	732528	1.35132e+06	1	1	4.31553e+06	2.33575e+06	2.9014e+06	2.09712e+06	2.03455e+06	3.04714e+06	3.37912e+06	5.91337e+06	6.34518e+06	7.50276e+06	9903456	2.61576e+06	2365384	3.04294e+06	3066953	21291.5	7.72431e+06	851844	3.60884e+06	797700	1	11457359	1	1	4094200	2.74156e+06	3.79169e+06	480718	482262	5297980	1	573751	1	4.47127e+06	1	1	3779199	19079612	15606183	250566
Didymin	1	1	5.09467e+06	1	1	1	1	1	1	1	1	1	1	1	1	1	1	5.14217e+06	5.80331e+06	1	1	1	1	1	1	5.26167e+06	6302617	1	1	1	1	1	1	1	1	1	1	1	1	1	1	1	1	1	1	1.32885e+06	1.12415e+06	1.11232e+06	1
Eriocitrin	1	1	3.46299e+06	1	1.71727e+06	1	1	1	1	1	1	1	1	1	1	1	1	3684662	4.14327e+06	1	1	1	1	1	4349810	3691274	1	1	1	1	1	1	1	1	1	1	1	1	1	1	1	1	1	1	1	1	560080	554634	30619.9
Eriodictyol	1	212679	622844	924437	632904	77005.8	318028	1	1	1	1	1	1	1	127083	1	1	5732.62	1	1.27826e+06	1	148732	1	1	1	156920	284859	1	1	1	1	1	130124	1	1	38180.8	1	1	1	1	542942	1	1	1	1	1	1	1	1.37754e+06
Eriodictyol 7-O-glucoside	1	1	59658.2	452717	222864	1	1	1	66272	35294.3	1	1	1	1	1	107569	3624.65	3729.32	45783.3	1	156885	1	1	10957.8	474616	475743	252273	502794	731360	669939	250683	1	1	1	1	1	1	1	1	1	1	1	89781.5	206665	291686	33040.1	33022	1	1.37665e+06
Hesperetin	83875.6	1	230458	523164	988958	1	349698	1	56565.9	392306	511420	445458	350726	537547	1	292432	3.47203e+06	3.17821e+06	3.14968e+06	2.99069e+06	704414	455332	477746	1	94485.4	31642.7	1	1	1	1	1	167894	336057	262474	204836	282509	1	1	232742	229328	270162	1	1	159301	1	842706	1.1641e+06	1.1057e+06	1
Hesperidin	1	1	4665387	504329	3.42703e+06	628612	1	1	1	594852	4751618	998214	268770	1	1	1	12856288	14171162	16682249	6.02465e+06	1	1	1	1	17112732	11907432	20861412	3012.41	1	1	1	1	1.14342e+06	660580	5.36657e+06	5.48049e+06	9707260	9536765	6.49746e+06	26898.8	6.48548e+06	1	1	125361	1.75249e+06	224373	677648	1616.61	15698870
Isoxanthohumol	1	1	8555425	4859374	2.235e+06	817355	1	1	1	1	1	10475.8	155634	1	1	500294	1	1	446513	1	1	1	1	1	1	3435262	3061810	1	210042	107019	1	77223.6	1	1	10787	17125.9	1	1	1	1	1	1	1	1	1	1	1	52620.2	1
Naringenin	1	1	1	1	567165	1.11434e+06	1.59905e+06	1	794577	1	625543	1.9744e+06	666581	4945922	3.28023e+06	1	9820.53	31034.4	21439.5	1	711691	1	734516	933493	147980	60776.6	1	1	1.12899e+06	593316	285276	1.26929e+06	450288	512277	903380	948398	1	1	1.36761e+06	984841	156903	73527.1	1	1.24032e+06	1	111973	7051.45	117491	1.10899e+06
Naringenin 7-O-glucoside	1	62164.6	116474	68928.1	1	1	1	1	11124.4	59023.3	10788.6	47796.3	6638.33	1	1	6102.41	99046.9	104571	104317	41371.9	1	1	1	1	31780.9	50481.3	63189.6	1	1	1	1	1	1	1	15960.7	20967	1	1	17461.9	29676.7	1	1	1	1	107568	310251	243359	246916	32214.6
Naringin	104483	326593	1.42879e+06	1	130418	1	1	10551.5	1	1	1	1	1	1	1	1	2.96337e+06	2998374	3396578	1	1	1	1	1	1	3.10567e+06	3538686	1	1	1	1	1	1	1	1	1	1	1	1	1	1	1	1	1	1	634800	560080	554634	364160
Naringin 4'-O-glucoside	1	62164.6	116474	68928.1	1	1	1	1	11124.4	59023.3	10788.6	47796.3	6638.33	1	1	6102.41	99046.9	104571	104317	41371.9	1	1	1	1	31780.9	50481.3	63189.6	1	1	1	1	1	1	1	15960.7	20967	1	1	17461.9	29676.7	1	1	1	1	107568	310251	243359	246916	32214.6
Naringin 6'-malonate	1	1	1	1	1	1	1	1	1	1	1	1	1	1	1	1	1	1	1	1	1	1	1	1	1	1	1	1	1	1	1	1	1	1	1	1	1	1	1	1	1	1	1	1	1	1	1	1	1
Narirutin	104483	326593	1.42879e+06	1	130418	1	1	10551.5	1	1	1	1	1	1	1	1	2.96337e+06	2998374	3396578	1	1	1	1	1	1	3.10567e+06	3538686	1	1	1	1	1	1	1	1	1	1	1	1	1	1	1	1	1	1	634800	560080	554634	364160
Neoeriocitrin	1	1	3.46299e+06	1	1.71727e+06	1	1	1	1	1	1	1	1	1	1	1	1	3684662	4.14327e+06	1	1	1	1	1	4349810	3691274	1	1	1	1	1	1	1	1	1	1	1	1	1	1	1	1	1	1	1	1	560080	554634	30619.9
Neohesperidin	1	1	4665387	504329	3.42703e+06	628612	1	1	1	594852	4751618	998214	268770	1	1	1	12856288	14171162	16682249	6.02465e+06	1	1	1	1	17112732	11907432	20861412	3012.41	1	1	1	1	1.14342e+06	660580	5.36657e+06	5.48049e+06	9707260	9536765	6.49746e+06	26898.8	6.48548e+06	1	1	125361	1.75249e+06	224373	677648	1616.61	15698870
Pinocembrin	1	1	687544	1	173707	1	157055	1	1	1	1	1	30408.8	1	31292.2	126743	639642	675271	639735	1	35872	1	1	18827.4	309463	390546	485299	411284	346846	232805	121872	26877.5	1	1	1	1	1	1	1	1	236932	141261	1	1	292218	365432	401806	375494	1
Poncirin	1	1	5.09467e+06	1	1	1	1	1	1	1	1	1	1	1	1	1	1	5.14217e+06	5.80331e+06	1	1	1	1	1	1	5.26167e+06	6302617	1	1	1	1	1	1	1	1	1	1	1	1	1	1	1	1	1	1	1.32885e+06	1.12415e+06	1.11232e+06	1
Sakuranetin	1	1	1	1	473108	1	171713	1	1	59809.4	136319	1	20693.5	1	1	209335	147579	1	188967	298484	1	1	1	1	1	263370	256545	1	1	164086	1	1	1	1	69797.4	90264.7	1	1	138824	1	248647	1	1	1	1	716255	690433	671100	95324.3
5,6-Dihydroxy-7,8,3',4'-tetramethoxyflavone	1	1	33718.4	1	28032.4	1	1	1	1	1	1	1	1	1	1	1	215796	203245	282845	485740	1	1	1	1	90674.1	119738	201975	205165	1	1	1	1	1	1	1	1	1	1	1	1	1	1	1	1	347463	258956	173540	166621	1
6-Hydroxyluteolin 7-O-rhamnoside	1	1	1	1	1	1	1	1	1	1	1	1	1	10932.1	1	1	1	407418	373493	1	1	1	1	1	1	54410.6	219352	1	1	1	1	1	1	1	1	1	1	1	1	1	1	1	1	1	1	1	1	1	1
7,3',4'-Trihydroxyflavone	1	1	150988	1	1	1	1	1	1	1	1	1	1	1	1	1	179801	177817	204906	1	1	1	1	1	1	1	1	1	1	1	1	1	1	1	1	1	1	1	1	1	1	1	1	1	1	1	1	1	10597.9
7,4'-Dihydroxyflavone	111547	1	1	131596	23212.7	252699	239492	1	94717.5	1	10641.2	124520	1	95335.8	96585.6	1	287702	296534	398661	139043	194428	27763.4	1	1	1	792429	917970	68699.6	63756.1	75388.6	1	234658	37176.2	1	42503.4	16196.9	1	1	22462.9	1	158830	178414	1	168210	1	131439	101080	96709.7	437134
Apigenin	1	1	150988	1	1	1	1	1	1	1	1	1	1	1	1	1	179801	177817	204906	1	1	1	1	1	1	1	1	1	1	1	1	1	1	1	1	1	1	1	1	1	1	1	1	1	1	1	1	1	10597.9
Apigenin 6,8-C-arabinoside-C-glucoside	1	10648.6	45434.8	1	1	37352.7	66014.9	126656	75017	62240.8	28542.7	1	51379.5	1	55917.1	1	41964.4	1	21755.4	16988.4	310886	248561	217087	216902	1	1	1	139744	133390	173575	117075	237030	35171	1	1	1	1	1	1	1	109453	114938	214152	305461	1	11427.6	91641.1	118702	51660
Apigenin 6,8-C-galactoside-C-arabinoside	1	10648.6	45434.8	1	1	37352.7	66014.9	126656	75017	62240.8	28542.7	1	51379.5	1	55917.1	1	41964.4	1	21755.4	16988.4	310886	248561	217087	216902	1	1	1	139744	133390	173575	117075	237030	35171	1	1	1	1	1	1	1	109453	114938	214152	305461	1	11427.6	91641.1	118702	51660
Apigenin 6,8-di-C-glucoside	1	1	1	1	1	1	1	1	1	1	1	1	1	1	1	1	1	1	1	1	1	1	1	1	1	1	1	1	1	1	1	1	1	1	1	1	1	1	1	1	1	1	1	1	1	1	1	1	16591.8
Apigenin 6-C-glucoside	1	177546	1	1	1	1	1	1	1	1	1	1	1	1	1	1	1	1	1	22467.9	1	1	1	1	1	1	1	1	1	1	1	1	1	1	1	1	1	1	1	1	1	1	1	1	1	1	1	1	291808
Apigenin 7-O-apiosyl-glucoside	1	10648.6	45434.8	1	1	37352.7	66014.9	126656	75017	62240.8	28542.7	1	51379.5	1	55917.1	1	41964.4	1	21755.4	16988.4	310886	248561	217087	216902	1	1	1	139744	133390	173575	117075	237030	35171	1	1	1	1	1	1	1	109453	114938	214152	305461	1	11427.6	91641.1	118702	51660
Apigenin 7-O-glucoside	1	214784	413256	66428	153763	66392.7	40498.6	425663	1	862848	151720	144747	755872	1	1	929530	1	1	1	1	1	1	1	1	59944.2	1	10857.9	45409.7	1	1	1	1	414178	1	125873	100572	1	1	301390	1	1	1	1	1	158541	1	16882.7	16052.2	3.02528e+06
Baicalein	1	1	150988	1	1	1	1	1	1	1	1	1	1	1	1	1	179801	177817	204906	1	1	1	1	1	1	1	1	1	1	1	1	1	1	1	1	1	1	1	1	1	1	1	1	1	1	1	1	1	10597.9
Chrysin	111547	1	1	131596	23212.7	252699	239492	1	94717.5	1	10641.2	124520	1	95335.8	96585.6	1	287702	296534	398661	139043	194428	27763.4	1	1	1	792429	917970	68699.6	63756.1	75388.6	1	234658	37176.2	1	42503.4	16196.9	1	1	22462.9	1	158830	178414	1	168210	1	131439	101080	96709.7	437134
Chrysoeriol 7-O-(6''-malonyl-glucoside)	1	1	1	1	1	1	1	1	1	1	1	1	1	1	1	1	1	1	1	10755.5	1	1	1	1	1	1	1	1	1	1	1	1	1	1	1	1	1	1	1	1	1	1	1	1	1	1	1	1	1
Chrysoeriol 7-O-apiosyl-glucoside	1	1	1	1	1	1	1	1	1	1	1	1	1	1	1	1	1	1	1	1	1	1	1	1	1	1	1	1	1	1	1	1	1	1	1	1	1	1	1	1	1	1	1	1	1	1	1	1	16591.8
Chrysoeriol 7-O-glucoside	1	1	1.11846e+06	1	294625	1	1	1	1	1	1	1	1	1	1	1	1	593226	742868	1	1	1	1	1	1	612956	910205	1	1	1	1	1	1	1	1	1	1	1	1	1	1	1	1	1	1	1	1	1	1
Cirsilineol	1	2.1865e+06	1.6266e+06	1	361749	62027.9	1	1	32864.6	11196	172205	1	44506.4	167121	17615.4	154325	277258	445480	285575	251853	173146	99590.7	158861	174683	137678	158257	164057	242219	167149	135106	274474	1	1	28525.7	334937	297854	1	1	41171	22717.5	360381	954298	320572	260169	201765	166277	167122	78094	473841
Cirsimaritin	1	1	1.92429e+06	2833279	2.0885e+06	613390	624282	1	1	55529.7	1	1	55696.5	1	16097.6	629772	2.20263e+06	5003242	1.52884e+06	3855986	119743	1	1	128461	968735	1.43894e+06	1.10631e+06	1	3.07725e+06	3.02795e+06	1.5255e+06	1.89005e+06	34550.6	71725.2	1	167699	1	1	121644	76740.9	1.00974e+06	1	1	743512	1	3.55223e+06	3.8134e+06	3.83701e+06	1.4079e+06
Eupatorin	1	2.1865e+06	1.6266e+06	1	361749	62027.9	1	1	32864.6	11196	172205	1	44506.4	167121	17615.4	154325	277258	445480	285575	251853	173146	99590.7	158861	174683	137678	158257	164057	242219	167149	135106	274474	1	1	28525.7	334937	297854	1	1	41171	22717.5	360381	954298	320572	260169	201765	166277	167122	78094	473841
Geraldone	29504.2	88892.9	121361	136021	1	205566	188966	1	1	91896.7	38657.5	169913	497556	1	1	1	1	610532	678435	526612	1	45115.1	89257.2	1	153225	1.22307e+06	943053	1	392367	422394	1	431425	1	460578	447224	8753.85	16072.5	22179.8	352552	358169	44545.4	1	1	191520	1	79344	44450.7	27847.9	368974
Hispidulin	1	1	1	57861.8	186884	1	1	1	1	1	1	1	1	1	1	1	64125.7	47154.2	85336.1	276357	1	1	1	1	88387.7	115531	121809	1	1	1	1	616475	220401	1	1	131678	1	1	1	1	611184	1	1	1	1	1	1	1	320820
Isorhoifolin	1	1	1	1	1	1	1	1	1	1	1	1	1	1	1	1	1	1	1	1	1	1	1	1	1	1	1	1	1	1	1	1	1	1	1	1	1	1	1	1	1	1	1	1	1	198842	219844	223274	64676.8
Jaceosidin	1	1	263483	438989	1	21278.5	1	1	1	1	1	1	1	1	1	1	257961	267378	259994	1	1	1	1	1	197959	256015	262513	288678	80477.5	79873.9	1	27867.9	1	1	1	1	1	1	1	1	1	19822.2	1	1	162419	48524.7	177586	43964.4	495492
Luteolin	1	1	1	1	285479	1	1	1	1	1	1	1	1	1	1	77706.6	39952.5	44892.6	21041.1	1	1	1	1	1	1	33028.7	51813.2	109874	138388	158752	1	1	1	1	1	1	1	1	1	117192	1	1	1	1	1	1	16464.1	1	58577.7
Luteolin 6-C-glucoside	1	1	1	1	1	1	1	1	1	1	1	1	1	10932.1	1	1	1	407418	373493	1	1	1	1	1	1	54410.6	219352	1	1	1	1	1	1	1	1	1	1	1	1	1	1	1	1	1	1	1	1	1	1
Luteolin 7-O-(2-apiosyl-glucoside)	1	1	1	1	1	1	1	1	1	1	1	1	1	1	1	1	1	1	1	16988.4	1	1	1	1	1	1	1	1	1	1	1	1	1	1	1	1	1	1	1	1	1	1	1	1	1	1	1	1	62726.7
Luteolin 7-O-glucoside	1	1	1	1	1	1	1	1	1	1	1	1	1	10932.1	1	1	1	407418	373493	1	1	1	1	1	1	54410.6	219352	1	1	1	1	1	1	1	1	1	1	1	1	1	1	1	1	1	1	1	1	1	1
Luteolin 7-O-glucuronide	1	1	16081.7	267561	108712	561723	770051	1	748074	618944	680359	290497	63732.2	218167	705968	69448.7	363731	400876	398574	1	1.04009e+06	1	1	1	184828	315652	289792	127838	117690	648224	1	185904	265829	188289	308622	176661	1	1	1	231667	1.56794e+06	955374	1	105634	68260.2	164545	118002	119455	115753
Luteolin 7-O-malonyl-glucoside	1	1	1	1	1	1	1	1	1	1	1	1	1	1	1	1	1	1	1	1	1	1	1	1	1	1	1	1	1	1	1	1	1	1	1	1	212013	278330	1	1	1	1	1	1	1	1	1	1	1
Luteolin 7-O-rutinoside	1	1	1	1	1	1	1	1	1	1	1	1	1	1	1	1	1	1	1	1	1	1	1	1	1	1	1	1	1	1	1	1	1	1	1	1	1	1	1	1	1	1	1	1	1	1	1	1	16591.8
Nepetin	1	1	68153.6	42378.3	1	1	1	1	1	1	1	1	1	1	1	1	1	1	1	120189	1	1	1	1	1	1	308226	281250	391926	405227	1	1	1	1	1	1	1	1	1	1	40576.2	1	1	1	1	118939	108042	207312	661594
Nobiletin	1	1	1	1	1	1	1	1	1	1	11544.8	54465.7	1	45541.1	1	1	1	83523.7	174627	110959	1	1	1	1	82476.3	94713.9	112199	105085	21784.2	27750.2	1	1	20980.2	27953.6	21696.8	11277.8	1	1	1	79517	1	1	1	31234.3	1	1	1	10621.8	744759
Pebrellin	1	2.1865e+06	1.6266e+06	1	361749	62027.9	1	1	32864.6	11196	172205	1	44506.4	167121	17615.4	154325	277258	445480	285575	251853	173146	99590.7	158861	174683	137678	158257	164057	242219	167149	135106	274474	1	1	28525.7	334937	297854	1	1	41171	22717.5	360381	954298	320572	260169	201765	166277	167122	78094	473841
Rhoifolin	1	1	1	1	1	1	1	1	1	1	1	1	1	1	1	1	1	1	1	1	1	1	1	1	1	1	1	1	1	1	1	1	1	1	1	1	1	1	1	1	1	1	1	1	1	198842	219844	223274	64676.8
Rhoifolin 4'-O-glucoside	1	1	1	1	1	1	1	1	1	1	1	1	1	1	1	1	1	1	1	1	1	1	1	1	1	1	1	1	1	1	1	1	1	1	1	1	1	1	1	1	1	1	1	1	1	1	1	1	1
Scutellarein	1	1	1	1	285479	1	1	1	1	1	1	1	1	1	1	77706.6	39952.5	44892.6	21041.1	1	1	1	1	1	1	33028.7	51813.2	109874	138388	158752	1	1	1	1	1	1	1	1	1	117192	1	1	1	1	1	1	16464.1	1	58577.7
Sinensetin	1	1	200398	1	1	677904	248806	1	1	1	1.24002e+06	385645	1	1	1	1	1	862322	869107	446182	1	1	1	1	1	1.24501e+06	1171744	1.07482e+06	556508	430757	1	1	283721	1	326996	645409	22209.7	26983.8	717125	13915.2	320006	1	1	84169.2	315264	435293	289214	269668	1
Tangeretin	1	1	200398	1	1	677904	248806	1	1	1	1.24002e+06	385645	1	1	1	1	1	862322	869107	446182	1	1	1	1	1	1.24501e+06	1171744	1.07482e+06	556508	430757	1	1	283721	1	326996	645409	22209.7	26983.8	717125	13915.2	320006	1	1	84169.2	315264	435293	289214	269668	1
Tetramethylscutellarein	10199611	7507012	11455187	1	2362189	12529481	16193595	35811196	1	154974080	169033904	133200800	134813936	65684192	126364352	3.28914e+06	3.25058e+06	3.44151e+06	3.81519e+06	5253622	15968879	14409801	14955605	14452951	2.70352e+06	8807798	11466609	1909110	527706	475906	24963444	21777560	143873584	280329152	194449728	143215920	2.1793e+06	2283007	56118896	1	21149708	1	18206550	16098729	157609	432866	138495	10066372	159699232
3,7-Dimethylquercetin	1	1	263483	438989	1	21278.5	1	1	1	1	1	1	1	1	1	1	257961	267378	259994	1	1	1	1	1	197959	256015	262513	288678	80477.5	79873.9	1	27867.9	1	1	1	1	1	1	1	1	1	19822.2	1	1	162419	48524.7	177586	43964.4	495492
3-Methoxynobiletin	13188.8	1	1.10784e+06	1	536651	1	1	1	1	1	17006	23909.8	1	10932.1	1	10899.1	1	1.351e+06	978797	1	1	1	1	1	1	88356.8	226784	135944	142488	118019	1	1	1	1	1	1	1	1	1	1	1	1	1	1	1	1	1	1	339146
3-Methoxysinensetin	1	1	1	1	1	1	1	1	1	1	11544.8	54465.7	1	45541.1	1	1	1	83523.7	174627	110959	1	1	1	1	82476.3	94713.9	112199	105085	21784.2	27750.2	1	1	20980.2	27953.6	21696.8	11277.8	1	1	1	79517	1	1	1	31234.3	1	1	1	10621.8	744759
5,4'-Dihydroxy-3,3'-dimethoxy-6:7-methylenedioxyflavone 4'-O-glucuronide	1	1	1	1	1	1	1	1	1	1	1	1	1	1	1	1	1	1	1	1	1	1	1	1	1	1	1	1	1	1	1	1	1	1	1	1	212013	278330	1	1	1	1	1	1	1	1	1	1	1
6,8-Dihydroxykaempferol	1	1	115703	1	1	1	1	1	1	1	213352	97295.4	1	1	1	1	1	128774	134723	454871	1	1	1	1	1	17804.2	134909	1	1	1	1	1	1	1	296714	311833	1	1	191616	1	183435	1	1	1	1	106951	107962	106072	29724.4
Galangin	1	1	150988	1	1	1	1	1	1	1	1	1	1	1	1	1	179801	177817	204906	1	1	1	1	1	1	1	1	1	1	1	1	1	1	1	1	1	1	1	1	1	1	1	1	1	1	1	1	1	10597.9
Isorhamnetin	1	1	68153.6	42378.3	1	1	1	1	1	1	1	1	1	1	1	1	1	1	1	120189	1	1	1	1	1	1	308226	281250	391926	405227	1	1	1	1	1	1	1	1	1	1	40576.2	1	1	1	1	118939	108042	207312	661594
Isorhamnetin 3-O-galactoside	1	1	68826.1	1.31498e+06	708173	1	1	1	1	1	1	1	1	1	1	1	1	162906	707474	1	1	1	1	1	3.11195e+06	2.23012e+06	43302.5	2.96267e+06	1	1	1	1	1	1	1	1	1	1	1	1	1	1	1	1	314587	315054	66416.1	101102	65812.1
Isorhamnetin 3-O-glucoside	1	1	68826.1	1.31498e+06	708173	1	1	1	1	1	1	1	1	1	1	1	1	162906	707474	1	1	1	1	1	3.11195e+06	2.23012e+06	43302.5	2.96267e+06	1	1	1	1	1	1	1	1	1	1	1	1	1	1	1	1	314587	315054	66416.1	101102	65812.1
Isorhamnetin 3-O-glucoside 7-O-rhamnoside	1	1	207445	337137	1	1	1	1	1	1	1	1	1	1	1	1	1	1	56027.5	72673.1	1	1	1	1	1	253449	346749	1	1	1	1	1	1	1	1	1	1	1	1	1	1	1	1	1	1	202572	217734	224495	16789.3
Isorhamnetin 3-O-glucuronide	1	1	482572	317292	1	1	1	1	1	1	1	1	1	1	1	1	1	73467.7	385389	444425	1	1	1	1	1	346784	201718	1	1	1	1	1	1	1	1	1	1	1	1	1	1	1	1	1	1	258170	336143	262404	425378
Isorhamnetin 3-O-rutinoside	1	1	1.11846e+06	1	294625	1	1	1	1	1	1	1	1	1	1	1	1	593226	742868	1	1	1	1	1	1	612956	910205	1	1	1	1	1	1	1	1	1	1	1	1	1	1	1	1	1	1	1	1	1	1
Isorhamnetin 4'-O-glucoside	1	1	68826.1	1.31498e+06	708173	1	1	1	1	1	1	1	1	1	1	1	1	162906	707474	1	1	1	1	1	3.11195e+06	2.23012e+06	43302.5	2.96267e+06	1	1	1	1	1	1	1	1	1	1	1	1	1	1	1	1	314587	315054	66416.1	101102	65812.1
Isorhamnetin 7-O-rhamnoside	1	1	68826.1	1.31498e+06	708173	1	1	1	1	1	1	1	1	1	1	1	1	162906	707474	1	1	1	1	1	3.11195e+06	2.23012e+06	43302.5	2.96267e+06	1	1	1	1	1	1	1	1	1	1	1	1	1	1	1	1	314587	315054	66416.1	101102	65812.1
Kaempferol	1	1	1	1	285479	1	1	1	1	1	1	1	1	1	1	77706.6	39952.5	44892.6	21041.1	1	1	1	1	1	1	33028.7	51813.2	109874	138388	158752	1	1	1	1	1	1	1	1	1	117192	1	1	1	1	1	1	16464.1	1	58577.7
Kaempferol 3,7-O-diglucoside	1	1	33375362	1	1	1	1	1	1	1	1	1	1	1	1	1	1	15620267	20054506	1	1	1	1	1	1	15536115	23182128	1	1	1	1	1	1	1	1	1	1	1	1	1	1	1	1	1	1	1	3.56666e+06	3.52654e+06	1
Kaempferol 3-O-(2''-rhamnosyl-galactoside) 7-O-rhamnoside	1	1	1	1	1	1	1	1	1	1	1	1	1	1	1	1	1	1	1	1	1	1	1	1	1	1	1	1	1	1	1	1	1	1	1	1	1	1	1	1	1	1	1	1	1	1	1	1	1
Kaempferol 3-O-(6""-malonyl-glucoside)	1	1	1	1	1	1	1	1	1	1	1	1	1	1	1	1	1	1	1	1	1	1	1	1	1	1	1	1	1	1	1	1	1	1	1	1	212013	278330	1	1	1	1	1	1	1	1	1	1	1
Kaempferol 3-O-acetyl-glucoside	1	1	342268	3712.02	382334	323016	229014	1	81152.9	44536.2	49892.6	1	10338.4	1	1	195246	265894	292535	288388	878257	122336	1	1	70225.1	78064.3	274810	187778	208350	451684	313258	357402	1	1	1	1	1	1	1	1	1	1	1	151592	110290	78065.8	140170	65321.6	67353.9	73421.4
Kaempferol 3-O-galactoside	1	1	1	1	1	1	1	1	1	1	1	1	1	10932.1	1	1	1	407418	373493	1	1	1	1	1	1	54410.6	219352	1	1	1	1	1	1	1	1	1	1	1	1	1	1	1	1	1	1	1	1	1	1
Kaempferol 3-O-galactoside 7-O-rhamnoside	1	1	1	1	1	1	1	1	1	1	1	1	1	1	1	1	1	1	1	1	1	1	1	1	1	1	1	1	1	1	1	1	1	1	1	1	1	1	1	1	1	1	1	1	1	1	1	1	16591.8
Kaempferol 3-O-glucoside	1	1	1	1	1	1	1	1	1	1	1	1	1	10932.1	1	1	1	407418	373493	1	1	1	1	1	1	54410.6	219352	1	1	1	1	1	1	1	1	1	1	1	1	1	1	1	1	1	1	1	1	1	1
Kaempferol 3-O-glucuronide	1	1	16081.7	267561	108712	561723	770051	1	748074	618944	680359	290497	63732.2	218167	705968	69448.7	363731	400876	398574	1	1.04009e+06	1	1	1	184828	315652	289792	127838	117690	648224	1	185904	265829	188289	308622	176661	1	1	1	231667	1.56794e+06	955374	1	105634	68260.2	164545	118002	119455	115753
Kaempferol 3-O-rhamnoside	1	1	1	1	1	1	1	1	1	1	1	1	1	1	1	1	1	1	1	1	1	1	1	1	1	1	1	1	1	1	1	1	1	1	1	1	1	1	1	1	1	1	1	1	1	1	1	1	1
Kaempferol 3-O-rhamnosyl-rhamnosyl-glucoside	1	1	1	1	1	1	1	1	1	1	1	1	1	1	1	1	1	1	1	1	1	1	1	1	1	1	1	1	1	1	1	1	1	1	1	1	1	1	1	1	1	1	1	1	1	1	1	1	1
Kaempferol 3-O-rutinoside	1	1	1	1	1	1	1	1	1	1	1	1	1	1	1	1	1	1	1	1	1	1	1	1	1	1	1	1	1	1	1	1	1	1	1	1	1	1	1	1	1	1	1	1	1	1	1	1	16591.8
Kaempferol 3-O-sophoroside	1	1	33375362	1	1	1	1	1	1	1	1	1	1	1	1	1	1	15620267	20054506	1	1	1	1	1	1	15536115	23182128	1	1	1	1	1	1	1	1	1	1	1	1	1	1	1	1	1	1	1	3.56666e+06	3.52654e+06	1
Kaempferol 3-O-xylosyl-glucoside	1	1	1	1	1	1	1	1	1	1	1	1	1	1	1	1	1	1	1	16988.4	1	1	1	1	1	1	1	1	1	1	1	1	1	1	1	1	1	1	1	1	1	1	1	1	1	1	1	1	62726.7
Kaempferol 3-O-xylosyl-rutinoside	1	1	1	1	1	1	1	1	1	1	1	1	1	1	1	1	1	1	1	1	1	1	1	1	1	1	1	1	1	1	1	1	1	1	1	1	1	1	1	1	1	1	1	1	1	1	1	1	1
Methylgalangin	29504.2	88892.9	121361	136021	1	205566	188966	1	1	91896.7	38657.5	169913	497556	1	1	1	1	610532	678435	526612	1	45115.1	89257.2	1	153225	1.22307e+06	943053	1	392367	422394	1	431425	1	460578	447224	8753.85	16072.5	22179.8	352552	358169	44545.4	1	1	191520	1	79344	44450.7	27847.9	368974
Myricetin	1	1	115703	1	1	1	1	1	1	1	213352	97295.4	1	1	1	1	1	128774	134723	454871	1	1	1	1	1	17804.2	134909	1	1	1	1	1	1	1	296714	311833	1	1	191616	1	183435	1	1	1	1	106951	107962	106072	29724.4
Myricetin 3-O-arabinoside	1	1	1	1	316133	1	34011.4	1	1	1	1	11465.3	1	1	1	1	629567	1	946590	1	1	1	1	1	1	527587	1	1	1	1	1	1	1	1	1	1	1	1	1	1	1	1	1	1	1	350439	318228	307909	1
Myricetin 3-O-galactoside	1	1	808229	973322	327376	161237	73960.1	1	1	1	1	1	1	1	1	1	672429	671536	712844	252496	1	1	1	1	1	732167	763320	1	429095	372336	453145	1	1	1	1	1	1	1	1	1	361502	1	1	1	1	265212	217107	211505	228763
Myricetin 3-O-glucoside	1	1	808229	973322	327376	161237	73960.1	1	1	1	1	1	1	1	1	1	672429	671536	712844	252496	1	1	1	1	1	732167	763320	1	429095	372336	453145	1	1	1	1	1	1	1	1	1	361502	1	1	1	1	265212	217107	211505	228763
Myricetin 3-O-rhamnoside	1	1	1	1	1	1	1	1	1	1	1	1	1	1	1	1	238472	236703	260309	35196.3	1	1	1	1	1	1	1	1	1	1	1	1	1	1	1	1	1	1	1	1	1	1	1	1	1	1	1	1	1
Myricetin 3-O-rutinoside	1	1	21417932	1	9615185	3.90876e+06	79567.2	1	1	1	1	1	1	1	1	325144	1	21299206	23382362	21286632	1	1	1	1	1	20828220	25084184	25320670	1.43767e+06	380575	1	286625	1	1	1	1	1	1	94547	1	824930	1	1	1	9409401	7924369	7110470	6938515	22600.4
Quercetin 3,4'-O-diglucoside	1	1	21417932	1	9615185	3.90876e+06	79567.2	1	1	1	1	1	1	1	1	325144	1	21299206	23382362	21286632	1	1	1	1	1	20828220	25084184	25320670	1.43767e+06	380575	1	286625	1	1	1	1	1	1	94547	1	824930	1	1	1	9409401	7924369	7110470	6938515	22600.4
Quercetin 3-O-(6""-malonyl-glucoside)	1	1	1	1	1	1	1	1	1	1	1	1	1	1	1	1	1	1	1	1	1	1	1	1	1	1	1	1	1	1	1	1	1	1	1	1	1	1	1	1	1	1	1	1	1	1	1	1	5586.5
Quercetin 3-O-acetyl-rhamnoside	1	1	342268	3712.02	382334	323016	229014	1	81152.9	44536.2	49892.6	1	10338.4	1	1	195246	265894	292535	288388	878257	122336	1	1	70225.1	78064.3	274810	187778	208350	451684	313258	357402	1	1	1	1	1	1	1	1	1	1	1	151592	110290	78065.8	140170	65321.6	67353.9	73421.4
Quercetin 3-O-arabinoside	1	1	182006	159694	1	1	1	1	1	1	1	1	1	1	1	1	83422.5	39386.3	75049	1	1	1	1	1	94908.6	1	63622.2	89953.2	1	1	1	1	1	1	1	1	1	1	1	1	1	1	1	1	1	1	1	1	1
Quercetin 3-O-galactoside	1	1	1	1	1	1	1	1	1	1	1	1	1	1	1	1	238472	236703	260309	35196.3	1	1	1	1	1	1	1	1	1	1	1	1	1	1	1	1	1	1	1	1	1	1	1	1	1	1	1	1	1
Quercetin 3-O-galactoside 7-O-rhamnoside	1	1	33375362	1	1	1	1	1	1	1	1	1	1	1	1	1	1	15620267	20054506	1	1	1	1	1	1	15536115	23182128	1	1	1	1	1	1	1	1	1	1	1	1	1	1	1	1	1	1	1	3.56666e+06	3.52654e+06	1
Quercetin 3-O-glucoside	1	1	1	1	1	1	1	1	1	1	1	1	1	1	1	1	238472	236703	260309	35196.3	1	1	1	1	1	1	1	1	1	1	1	1	1	1	1	1	1	1	1	1	1	1	1	1	1	1	1	1	1
Quercetin 3-O-glucosyl-xyloside	1	1	1	1	1	1	1	1	1	1	1	1	1	1	1	1	1	1	1	1	1	1	1	1	1	1	1	1	1	1	1	1	1	1	1	1	1	1	1	1	1	1	1	1	1	1	1	1	1
Quercetin 3-O-rhamnoside	1	1	1	1	1	1	1	1	1	1	1	1	1	10932.1	1	1	1	407418	373493	1	1	1	1	1	1	54410.6	219352	1	1	1	1	1	1	1	1	1	1	1	1	1	1	1	1	1	1	1	1	1	1
Quercetin 3-O-rhamnosyl-galactoside	1	1	33375362	1	1	1	1	1	1	1	1	1	1	1	1	1	1	15620267	20054506	1	1	1	1	1	1	15536115	23182128	1	1	1	1	1	1	1	1	1	1	1	1	1	1	1	1	1	1	1	3.56666e+06	3.52654e+06	1
Quercetin 3-O-rutinoside	1	1	33375362	1	1	1	1	1	1	1	1	1	1	1	1	1	1	15620267	20054506	1	1	1	1	1	1	15536115	23182128	1	1	1	1	1	1	1	1	1	1	1	1	1	1	1	1	1	1	1	3.56666e+06	3.52654e+06	1
Quercetin 3-O-sophoroside	1	1	21417932	1	9615185	3.90876e+06	79567.2	1	1	1	1	1	1	1	1	325144	1	21299206	23382362	21286632	1	1	1	1	1	20828220	25084184	25320670	1.43767e+06	380575	1	286625	1	1	1	1	1	1	94547	1	824930	1	1	1	9409401	7924369	7110470	6938515	22600.4
Quercetin 3-O-xyloside	1	1	182006	159694	1	1	1	1	1	1	1	1	1	1	1	1	83422.5	39386.3	75049	1	1	1	1	1	94908.6	1	63622.2	89953.2	1	1	1	1	1	1	1	1	1	1	1	1	1	1	1	1	1	1	1	1	1
Quercetin 3-O-xylosyl-rutinoside	1	1	1	1	1	1	1	1	1	1	1	1	1	1	1	1	1	1	1	1	1	1	1	1	1	1	1	1	1	1	1	1	1	1	1	1	1	1	1	1	1	1	1	1	1	1	1	1	1
Quercetin 4'-O-glucoside	1	1	1	1	1	1	1	1	1	1	1	1	1	1	1	1	238472	236703	260309	35196.3	1	1	1	1	1	1	1	1	1	1	1	1	1	1	1	1	1	1	1	1	1	1	1	1	1	1	1	1	1
Quercetin 7,4'-O-diglucoside	1	1	21417932	1	9615185	3.90876e+06	79567.2	1	1	1	1	1	1	1	1	325144	1	21299206	23382362	21286632	1	1	1	1	1	20828220	25084184	25320670	1.43767e+06	380575	1	286625	1	1	1	1	1	1	94547	1	824930	1	1	1	9409401	7924369	7110470	6938515	22600.4
Rhamnetin	1	1	68153.6	42378.3	1	1	1	1	1	1	1	1	1	1	1	1	1	1	1	120189	1	1	1	1	1	1	308226	281250	391926	405227	1	1	1	1	1	1	1	1	1	1	40576.2	1	1	1	1	118939	108042	207312	661594
6''-O-Acetyldaidzin	1	1	978557	1	1	1	1	1	1	1	1	1	1	1	1	1	672429	1	732186	964557	1	1	1	1	1	1	1	1	1	1	1	1	24686.6	1	1	1	1	1	1	1	73243.1	1	1	1	1	1	1	1	228763
6''-O-Acetylglycitin	1	1	1	1	1	1	1	1	1	1	1	1	1	1	1	1	1	1	1	28553.1	1	1	1	1	1	1	1	1	1	1	1	1	1	1	1	1	1	1	1	1	1	1	1	1	142795	1	1	1	1.69567e+06
6''-O-Malonyldaidzin	1	1	1	1	1	1	1	1	1	1	1	1	1	1	1	1	1	102314	89125.7	23458.1	1	1	1	1	1	64554.4	81162.3	34949.9	103931	58450.9	1	1	1	1	133079	161639	366200	196401	217897	1	11217.2	1	1	1	1	52104.3	1	1	160620
6''-O-Malonylglycitin	1	1	1	1	1	1	1	1	1	1	1	1	1	1	1	1	1	1	1	28124.9	1	1	1	1	1	1	1	1	1	1	1	1	1	1	1	1	1	1	1	1	1	1	1	1	1	1	1	1	144067
Biochanin A	29504.2	88892.9	121361	136021	1	205566	188966	1	1	91896.7	38657.5	169913	497556	1	1	1	1	610532	678435	526612	1	45115.1	89257.2	1	153225	1.22307e+06	943053	1	392367	422394	1	431425	1	460578	447224	8753.85	16072.5	22179.8	352552	358169	44545.4	1	1	191520	1	79344	44450.7	27847.9	368974
Daidzein	111547	1	1	131596	23212.7	252699	239492	1	94717.5	1	10641.2	124520	1	95335.8	96585.6	1	287702	296534	398661	139043	194428	27763.4	1	1	1	792429	917970	68699.6	63756.1	75388.6	1	234658	37176.2	1	42503.4	16196.9	1	1	22462.9	1	158830	178414	1	168210	1	131439	101080	96709.7	437134
Daidzin	1	1	1	1	1	1	1	1	1	1	1	1	1	1	1	1	1	84378.1	100565	1	1	1	1	1	1	32196.3	53561.8	1	1	1	1	1	1	1	1	1	1	1	1	1	1	1	1	1	1	1	27260.4	21906.6	450608
Formononetin	1	1	7.56671e+06	1	928816	2.56719e+06	150950	1	1	1	1	1	32523.9	1	1	500389	157468	33460.1	223646	134029	1	1	1	1	240082	9631152	8206153	11097.9	1.38666e+06	704011	1	486271	1	1	1	110308	1	1	1	1	1	1	1	1	4.05757e+06	3.60351e+06	3.30357e+06	3.1936e+06	1.13631e+06
Genistein	1	1	150988	1	1	1	1	1	1	1	1	1	1	1	1	1	179801	177817	204906	1	1	1	1	1	1	1	1	1	1	1	1	1	1	1	1	1	1	1	1	1	1	1	1	1	1	1	1	1	10597.9
Genistin	1	177546	1	1	1	1	1	1	1	1	1	1	1	1	1	1	1	1	1	22467.9	1	1	1	1	1	1	1	1	1	1	1	1	1	1	1	1	1	1	1	1	1	1	1	1	1	1	1	1	291808
Glycitein	29504.2	88892.9	121361	136021	1	205566	188966	1	1	91896.7	38657.5	169913	497556	1	1	1	1	610532	678435	526612	1	45115.1	89257.2	1	153225	1.22307e+06	943053	1	392367	422394	1	431425	1	460578	447224	8753.85	16072.5	22179.8	352552	358169	44545.4	1	1	191520	1	79344	44450.7	27847.9	368974
Glycitin	1	1	2.34296e+06	1	498075	1	1	1	1	1	1	1	1	1	1	1	1	930970	1.18865e+06	1	1	1	1	1	1	971390	1.50399e+06	1	1	1	1	1	1	1	1	1	1	1	1	1	1	1	1	1	1	22831.2	10851.5	10571.8	368465
1-Acetoxypinoresinol	1	1	191797	267230	1	24453	1	1	1	1	1	23909.8	1	1	1	1	1	267944	1	580980	1	1	1	1	1	1	1	409668	27595.1	1	1	1	1	1	1	1	1	1	1	1	1	1	1	1	331432	295031	215223	214351	432100
7-Hydroxymatairesinol	1	1	1	305630	243671	1	1	1	1	1	1	1	1	1	1	1	1	347942	402104	725793	1	1	1	1	1	1	1	1	122148	1	1	16569.1	10239.9	1	36637.3	1	1	1	1	141869	26918	1	1	1	1	1	290908	262953	1038109
7-Oxomatairesinol	1	1	200398	1	1	677904	248806	1	1	1	1.24002e+06	385645	1	1	1	1	1	862322	869107	446182	1	1	1	1	1	1.24501e+06	1171744	1.07482e+06	556508	430757	1	1	283721	1	326996	645409	22209.7	26983.8	717125	13915.2	320006	1	1	84169.2	315264	435293	289214	269668	1
Anhydro-secoisolariciresinol	1	1	489070	1	3792623	4.00881e+06	4.32738e+06	10463624	4.39436e+06	1	3.04295e+06	2.52843e+06	5.05512e+06	1	5.15148e+06	1	282786	400668	292912	317511	1	1	1	2.52381e+06	287586	76480.1	1	128065	325686	1.74753e+06	1	1	31967.1	363142	1	1	1	1	1	1	878254	2.07271e+06	1	1948672	1	628813	637248	598584	814497
Arctigenin	216008	204808	665785	1	1	1	1	1	1	1	1	1	1	1	1	1	92439.4	196687	248469	1	1	1	1	1	1	360838	460800	124057	41635.3	16368.9	1	1	1	1	1	1	1	1	1	1	1	1	1	1	101188	70982.4	29220.8	23552.4	1
Conidendrin	1	1	674759	398465	367844	1	1	1	1	1	1	1	1	1	1	1	543411	177154	849772	1	1	1	1	1	1	354061	271274	1	1	1	1	1	1	1	1	1	1	1	1	1	1	1	1	1	1	1.79086e+06	983585	5.12022e+06	976166
Cyclolariciresinol	1	1	472056	243494	1	1	25182.7	1	1	1	178255	199722	1	1	1	1	1	1	1	116004	1	1	1	1	1	1	1	1	5858.61	1	1	45622.1	1.61649e+06	1	1	1	1	1	1	1	1	1	1	1	1	261753	177742	162940	1
Dimethylmatairesinol	1	1	7770972	1	48833.2	1	1	1	1	1	1	1	1	1	1	1	3.03726e+06	2996961	2.83223e+06	1	1	1	1	1	1	3997475	5490951	1	21784.2	27750.2	1	1	1	1	1	1	1	1	1	1	1	188087	1	31234.3	1	21017542	16299345	15337273	5982913
Episesamin	103547	1	1	107684	1	1	1	34849.2	1	1	1	448655	1	1	1	1	1	336430	480219	290418	1	1	1	1	1	277674	598568	1	1	1	1	1	51378.5	378281	201670	233332	1	1	240031	307055	1	1	1	1	1	698540	542323	491092	2.54978e+06
Episesaminol	1	1	1	325210	1.3922e+06	1	327257	1	1	1	1	168082	1	4089422	3.04946e+06	1	1.05877e+06	1	1.3511e+06	652771	1	349184	323427	321533	1	1	1	1	324743	488033	1	387658	1	1	49168.3	396272	1	1	998541	1	370821	186413	253500	1	1	1	1	1	1175885
Isohydroxymatairesinol	1	1	1	305630	243671	1	1	1	1	1	1	1	1	1	1	1	1	347942	402104	725793	1	1	1	1	1	1	1	1	122148	1	1	16569.1	10239.9	1	36637.3	1	1	1	1	141869	26918	1	1	1	1	1	290908	262953	1038109
Isolariciresinol	1	1	472056	243494	1	1	25182.7	1	1	1	178255	199722	1	1	1	1	1	1	1	116004	1	1	1	1	1	1	1	1	5858.61	1	1	45622.1	1.61649e+06	1	1	1	1	1	1	1	1	1	1	1	1	261753	177742	162940	1
Lariciresinol	1	1	472056	243494	1	1	25182.7	1	1	1	178255	199722	1	1	1	1	1	1	1	116004	1	1	1	1	1	1	1	1	5858.61	1	1	45622.1	1.61649e+06	1	1	1	1	1	1	1	1	1	1	1	1	261753	177742	162940	1
Lariciresinol-sesquilignan	1	1	996039	1	747292	281336	103576	1	5319.53	62016.1	196665	148088	1	1	1	197288	392101	407519	27739.8	166330	1	1	1	1	1	692725	231509	447414	1.07606e+06	548178	1	444555	175227	1	587133	665911	1	1	909790	572104	537793	121040	1	1	1.2723e+06	1.01016e+06	1.8617e+06	1.78542e+06	1
Matairesinol	1	1	1	201079	1616104	1	1	1	1	95769	1	1	1	1	1	134517	1	1	160908	1.12009e+06	1	1	1	1	1	1	368920	228892	1.2792e+06	1.08253e+06	1	1	1	10425.8	1	101726	1	1	1	11020.8	163461	1	1	1	178674	186782	10683.6	130542	1.22203e+06
Nortrachelogenin	1	1	1	305630	243671	1	1	1	1	1	1	1	1	1	1	1	1	347942	402104	725793	1	1	1	1	1	1	1	1	122148	1	1	16569.1	10239.9	1	36637.3	1	1	1	1	141869	26918	1	1	1	1	1	290908	262953	1038109
Pinoresinol	1	1	1	201079	1616104	1	1	1	1	95769	1	1	1	1	1	134517	1	1	160908	1.12009e+06	1	1	1	1	1	1	368920	228892	1.2792e+06	1.08253e+06	1	1	1	10425.8	1	101726	1	1	1	11020.8	163461	1	1	1	178674	186782	10683.6	130542	1.22203e+06
Secoisolariciresinol	1	115950	1	1	1	97583	1	1	1	1	1	960135	751055	1	1	2.84167e+06	1	1	1	1	1	1	1	1	1	1	1	1	1	1	1	75570.6	273605	1	132444	223381	1	1	3.44713e+06	1	2.29728e+06	1	1	1	1	304747	61128.4	76737.2	1
Sesamin	103547	1	1	107684	1	1	1	34849.2	1	1	1	448655	1	1	1	1	1	336430	480219	290418	1	1	1	1	1	277674	598568	1	1	1	1	1	51378.5	378281	201670	233332	1	1	240031	307055	1	1	1	1	1	698540	542323	491092	2.54978e+06
Sesaminol	1	1	1	325210	1.3922e+06	1	327257	1	1	1	1	168082	1	4089422	3.04946e+06	1	1.05877e+06	1	1.3511e+06	652771	1	349184	323427	321533	1	1	1	1	324743	488033	1	387658	1	1	49168.3	396272	1	1	998541	1	370821	186413	253500	1	1	1	1	1	1175885
Sesamol	1	1	1	1	1	1	1	1	1	1	1427536	1	1	1	2.88449e+06	1	1.64229e+06	1	1.65885e+06	1	1	8667112	11081770	7.4846e+06	1	1	302296	1	1	1	1	1	1	1	1.03758e+06	1.12814e+06	1	1	1	1	1	23169.3	2.43737e+06	1	1	810621	546054	455230	380444
Sesamolin	1	1	1	325210	1.3922e+06	1	327257	1	1	1	1	168082	1	4089422	3.04946e+06	1	1.05877e+06	1	1.3511e+06	652771	1	349184	323427	321533	1	1	1	1	324743	488033	1	387658	1	1	49168.3	396272	1	1	998541	1	370821	186413	253500	1	1	1	1	1	1175885
Sesamolinol	1	1	200398	1	1	677904	248806	1	1	1	1.24002e+06	385645	1	1	1	1	1	862322	869107	446182	1	1	1	1	1	1.24501e+06	1171744	1.07482e+06	556508	430757	1	1	283721	1	326996	645409	22209.7	26983.8	717125	13915.2	320006	1	1	84169.2	315264	435293	289214	269668	1
Syringaresinol	1	741869	1	1	1	520151	1	1	1	1	1	137725	1	1	1	1	1	1100184	1.20054e+06	1	1	1	1	1	1	1.50824e+06	1.42822e+06	1	1	1	571790	279914	106367	1	186082	212808	1	1	253535	1	1	1	36243.6	1	1	435210	270479	289981	2572538
Todolactol A	1	1	254181	1	295468	106444	1	1	1	1	16079.1	1	1	1	1	15873.5	355099	233102	456407	1	1	1	1	1	1	337915	603410	1	310871	189871	1	164642	111292	1	195896	223163	1	1	342175	79867.3	199831	1	1	1	1	788495	413942	604490	650293
4-Ethylguaiacol	1	1	1	1	1	1	1	1	1	1	1	1	1	1	1	1	1	1	1	1	1	1	1	1	86900.4	1	1	38647.9	1	1	1	1	1	1	1	1	1	1	1	1	1	1	1	1	1	1	1	1	48854.1
4-Vinylguaiacol	1	1	748694	1	1	28480	1	1	1	1	1	1	1	1	1	1	1	1.2584e+06	1.47138e+06	1.21392e+06	1	1	1	1	1.04325e+06	762611	1.53622e+06	1.33298e+06	1	11200.6	1	1	1	1	1	1	1	1	83379.3	1	247185	1	1	1	2.04808e+06	1.64968e+06	1.30644e+06	1.28595e+06	1
4-Vinylsyringol	1	1	1	1	1	1	639222	1	1	16176.6	1	1	86702.2	1	1	619891	105942	93241.9	82422.9	1	1	1	1	1	1	5655.18	1	1	534698	245561	1	214661	1	1	1	1	1	1	1	198822	1	230855	1	1	470136	323944	223511	177444	155005
3-Methylcatechol	1	1	1678286	1.02276e+06	1.17212e+06	482412	1	17522.7	87114	68975.8	1	1	1	1	1	167517	1	1.43801e+06	1174270	1.07613e+06	76025.3	45575.4	54043.2	65705	1	2.3607e+06	2.80201e+06	1	209477	154493	114995	1	1	104081	102118	79573.3	1	1	129273	106158	1	498579	108299	110684	1	2.23177e+06	242058	236226	1.64001e+06
4-Ethylcatechol	1	1	1	1	1	15125	1	1	1	1	1	1	1	1	1	1	1	1	1	1	1	1	1	1	1	1	1	1	1	1	1	19006	41627.2	1	1	1	1	1	1	1	1	1	1	1	1	1	1	1	277631
4-Ethylphenol	1	1	101376	81902.2	603473	416970	102042	1	59705.2	40694.2	381949	325135	10884.6	1	172861	114892	29523.4	18439.5	29562	28384.4	100794	88496.8	144504	1	31281.3	59768.2	59687	1	81147.8	1	98595.3	491996	231399	31657.4	44341.9	49868.7	1	1	314066	1	90032.7	95249.8	104820	543204	1	1	1	1	1
4-Methylcatechol	1	1	1678286	1.02276e+06	1.17212e+06	482412	1	17522.7	87114	68975.8	1	1	1	1	1	167517	1	1.43801e+06	1174270	1.07613e+06	76025.3	45575.4	54043.2	65705	1	2.3607e+06	2.80201e+06	1	209477	154493	114995	1	1	104081	102118	79573.3	1	1	129273	106158	1	498579	108299	110684	1	2.23177e+06	242058	236226	1.64001e+06
4-Vinylphenol	537790	480872	299922	1	383098	69450.9	1	1	1	1	35265.3	1	1	1	1	1	1	846104	1	1	6000.38	1	1	1	426768	504695	1	760463	46464.7	29149.1	1	1	1	1	16244.7	17644	1	1	1	1	1	17131.1	1	11284.1	475212	1	352973	1.08484e+06	1.40071e+06
5-Heneicosenylresorcinol	1	1	1	1	1	1	1	1	1	1	1	1	1	1	1	1	1	42202.9	1	1	46867.6	1	1	17864.1	1	1	1	1	1	1	1	1	1	1	1	1	1	1	1	1	1	1	1	1	1	70111.4	67476.2	83138.4	1
5-Heneicosylresorcinol	1	548915	1	638900	1	1.83216e+06	719947	38079.1	1	2.03318e+06	1	1	148368	116600	1	620418	189781	249818	695124	952805	153364	1	431460	1	358211	1	1	352032	1.70298e+06	9638.2	1.32169e+06	1.05e+06	2700247	1.82076e+06	1.91621e+06	2.00447e+06	84915.9	93633.5	1	1	1	1	265641	278931	637339	1	1	1	3125755
5-Heptadecylresorcinol	1	27502.3	1	1	1	1	1	1	1	169867	1	1	143223	1	1	249658	1	1	1	1	1	1	1	1	1	1	1	1	1	1	1	1	1	1	183904	152683	1	1	1	1	1	1	1	1	1	243291	22960.1	1	91782.1
5-Pentacosenylresorcinol	1	1	1	715534	1	400128	1	1.03849e+06	1	1	1	1	1	1	1	1	1	1	1	1	1	1	1	1	142796	1	1	1	89690.1	223228	1	8560891	467552	1	1	57166.3	1	1	1	1	1	1	1	1	1	1	1	1	567753
5-Tricosenylresorcinol	1	1	58569.7	1	1	1	1	1	1	1	1	1	1	1	1	1	1	1	1	1	1	1	1	1	1	1	1	1	1	1	1	1	1	1	1	1	1	1	1	1	1	1	1	1	1	1	1	1	131925
Bisdemethoxycurcumin	1	1	2.44642e+06	1	125514	1	1	1	1	1	1	195827	1	1	1	41001.2	1.2151e+06	1.18051e+06	820614	3.55943e+06	1	1	1	1	1	1	3541498	1	163786	166929	1	1	1	421278	382394	419873	1	1	538082	263042	1076665	607264	1	315716	1	1	3.67577e+06	3483073	497164
Demethoxycurcumin	1	13870592	20598558	1	3.64546e+06	1	1	1	1	1	1	1	1	1	1	353025	4.68951e+06	4.95233e+06	7894512	1	1	1	1	1	1	17410122	25751154	10451009	502488	527930	493726	1	1	1	1	1	1	1	1	1	1	1	1	1	4.84491e+06	622163	5.65954e+06	5566988	461041
Isopimpinellin	1	1.2595e+06	1	8774677	1	2.81791e+06	276617	1	16689.3	51595.2	602055	494218	760221	1	1	1	1	3.99057e+06	5.27334e+06	18251292	10433.8	297303	322781	1	24749044	4.45226e+06	6.48004e+06	7.50693e+06	2.60576e+06	1.58011e+06	1	4396720	1.21422e+06	1.43557e+06	532917	1.2196e+06	1	1	299338	219148	3.23491e+06	2.65975e+06	1	440204	19797004	2.72517e+06	2.24161e+06	1.90357e+06	4.81452e+06
Psoralen	1	1	1.66024e+06	1.58904e+06	1	237839	316396	1	365504	1	264598	288045	1	1	1	328456	664353	1.13522e+06	872481	999949	53772	1	1	1	1.03367e+06	684637	1.22469e+06	1.16786e+06	438936	312727	144358	450141	158473	1	150615	51294.2	179889	171159	547510	38983.5	170434	356196	72003.2	325627	1.06373e+06	746802	807458	801961	604130
4-Hydroxybenzaldehyde	1	91966.2	231402	1	514383	1	165056	1	184769	154760	148402	1	160766	35382.7	105187	374922	320482	330793	341611	240725	140781	121410	147941	148490	88188.4	1	44408	69139.2	331850	226433	216275	215448	53082.4	224792	184214	133036	11133.8	68367.7	216114	222042	326226	282638	224934	211829	270178	85684.6	68159.3	81216.4	330131
Gallic aldehyde	1	1	1	119696	1	18315.9	32445	1	1	1	1	1	1	1	1	1	1	1.43439e+06	1.52716e+06	561314	1	1	1	1	159966	1	1	1	1	1	1	1	1	1	1	1	1	1	1	1	1	1	1	1	1	1	10411.8	1	92749.6
Protocatechuic aldehyde	1	1	1	1	1	1	1	1	1	1	1427536	1	1	1	2.88449e+06	1	1.64229e+06	1	1.65885e+06	1	1	8667112	11081770	7.4846e+06	1	1	302296	1	1	1	1	1	1	1	1.03758e+06	1.12814e+06	1	1	1	1	1	23169.3	2.43737e+06	1	1	810621	546054	455230	380444
Syringaldehyde	1	39750.7	61626.8	3.39264e+06	169675	6.89379e+06	5667967	1	482646	117092	1	2.48099e+06	110506	1	1	79169.3	2.33807e+06	1.31745e+06	1.44679e+06	2.1257e+06	478393	1	1	1	1	3.1855e+06	4.04563e+06	3.33322e+06	433385	184507	1	3.2253e+06	1	1	558004	509348	1	1	739683	1	5865996	6223124	1	1	752039	3193801	3.1061e+06	3.07581e+06	2.08386e+06
2,3-Dihydroxy-1-guaiacylpropanone	1	1	1	142899	1	78590.4	77287.1	1	399235	1	438733	280197	314628	1	293253	1	83253	84339.6	65249.8	40926.8	463665	555153	535922	528546	74026.4	82697.9	65276.2	76000.8	167618	231056	222839	216867	1	1	846628	809460	1	1	1.08807e+06	1	381361	338146	399341	443513	228748	256016	242128	233190	995192
3-Methoxyacetophenone	1	1	748694	1	1	28480	1	1	1	1	1	1	1	1	1	1	1	1.2584e+06	1.47138e+06	1.21392e+06	1	1	1	1	1.04325e+06	762611	1.53622e+06	1.33298e+06	1	11200.6	1	1	1	1	1	1	1	1	83379.3	1	247185	1	1	1	2.04808e+06	1.64968e+06	1.30644e+06	1.28595e+06	1
Ferulaldehyde	390608	1	1	143885	353001	511306	340603	1	322084	253139	106659	91342.5	385542	1	1	84754	78396.8	1	79435.6	84222.4	198719	663662	274633	1	10923.5	1	1	1	103997	503437	1	65513.5	127875	1	1	1	1	1	90316.5	6319.84	1.92826e+06	61243.9	1	606394	1	1	1	1	580626
Sinapaldehyde	1	1	423216	1	202914	19702	165396	1	209328	213294	174301	1	209302	355091	258050	1	141772	145973	114852	10941.7	8334.4	42578.9	138884	1	1	1	1	1	178312	153771	1	275057	128019	47158.4	38699.5	21695.4	1	1	1	92412.4	159105	1	1	239921	1	1	1	1	1
4-Hydroxycoumarin	1	1	423641	1	1	1	1	1	1	1	1	1	1	1	1	1	318822	320136	744970	4400.79	1	1	1	1	1	1	1	1	1	1	1	1	1	1	1	1	1	1	1	1	1	1	1	1	1	65336.7	55833.4	6433.41	254394
Coumarin	1	1	1.73685e+06	1	1.17212e+06	1	375292	1	593859	1	1	1	1	1	1	1	4.55802e+06	4.80419e+06	1	517167	1	45575.4	54043.2	1	2.79594e+06	2.03759e+06	2.91543e+06	2.26692e+06	424696	410093	10882.3	1	1	34857	12596.8	29095.4	1	1	1	1	741563	498579	1	144639	2.10575e+06	823430	166249	442469	2.12731e+06
Esculetin	16418.8	1	1	1	1	107378	734995	1	1	108105	262465	470600	313661	1	325686	403677	1	276693	166997	764023	1	1	1	1	1	1	1	324022	288009	254703	1	547557	112170	65967.4	295365	277204	75261.6	73049.2	35777.9	203547	502498	373344	1	327522	1	151416	182767	209076	751836
Esculin	1	1	3881505	3846730	1.15855e+06	11588.6	1	1	1	1	1.05473e+06	2.05816e+06	64246.8	1	1	3.00216e+06	2.09086e+06	2.04997e+06	1.87638e+06	2.64158e+06	1	1	1	1	1	422042	3.31013e+06	3.78134e+06	585432	297829	1	199310	1	1	1	1	1	1	171598	1	838125	513795	1	1	13628204	10628902	13395699	13341971	581013
Mellein	390608	1	1	143885	353001	511306	340603	1	322084	253139	106659	91342.5	385542	1	1	84754	78396.8	1	79435.6	84222.4	198719	663662	274633	1	10923.5	1	1	1	103997	503437	1	65513.5	127875	1	1	1	1	1	90316.5	6319.84	1.92826e+06	61243.9	1	606394	1	1	1	1	580626
Scopoletin	1	1	1	1	1	472025	491940	1	1	264598	1	1	324888	1	1	139465	1	1	1	1	1	1	1	1	1	1	1	1	1	1	1	1	129571	1	107959	1	1	1	1	1	1	1	1	89771.4	1	1	1	1	279924
Umbelliferone	1	1	423641	1	1	1	1	1	1	1	1	1	1	1	1	1	318822	320136	744970	4400.79	1	1	1	1	1	1	1	1	1	1	1	1	1	1	1	1	1	1	1	1	1	1	1	1	1	65336.7	55833.4	6433.41	254394
Acetyl eugenol	1	1	2.93198e+06	605016	2.35121e+06	2.11536e+06	4.23844e+06	7.12567e+06	1.7686e+06	3.2723e+06	6612.09	1.17876e+06	6.97177e+06	1	7470543	97226.9	341170	624768	597671	385532	1.2804e+06	1.49084e+06	1.54294e+06	1	544876	717155	645638	619597	2287211	2131137	1	1331222	1.0035e+06	1.39048e+06	769442	468905	1	1	1.682e+06	3.80867e+06	418885	826785	1	173990	179499	45565.3	1	59068.5	819652
[6]-Gingerol	1	1	1	1	1	1	1	16461.3	2.80809e+06	2.56952e+06	1	1	1	1	161917	272849	136328	1	1	943489	166663	394347	1	1	1	1	1	1	1	1	1	1	1	1	1	1	1	1	1	1	1	1	104013	1	61920.2	1	1	1	1.03842e+06
Guaiacol	1	1	1678286	1.02276e+06	1.17212e+06	482412	1	17522.7	87114	68975.8	1	1	1	1	1	167517	1	1.43801e+06	1174270	1.07613e+06	76025.3	45575.4	54043.2	65705	1	2.3607e+06	2.80201e+06	1	209477	154493	114995	1	1	104081	102118	79573.3	1	1	129273	106158	1	498579	108299	110684	1	2.23177e+06	242058	236226	1.64001e+06
1,4-Naphtoquinone	1	1	1.86876e+06	1	220295	1	1	1	1	92126.8	1	1	201575	1	1	1	1	3684195	1	1	1	1	1	1	1	1	1	214836	1	1	1	1	1	1	76395.9	162471	1	1	1	1	1	1	1	1	1	5.97236e+06	4671535	3.45667e+06	1
Juglone	1	1	1	1	1	1	1	1	1	1	1	1	1	1	1	1	150357	152098	142633	228428	1	1	1	1	1	1	1	1	1	1	1	1	1	1	1	1	1	1	1	1	1	1	1	1	11022.3	1	1	1	5778.68
3,4-Dihydroxyphenylglycol	1	156091	193454	72015.3	1	206737	86537.4	1	119065	71202.9	61980.4	255938	1	1	1	404015	42372.4	10933.1	1	95169	32231.7	22647.3	49911.8	1	130284	22778.1	262645	159926	64760.4	47900.5	1	11112	50741.5	1	27683.4	27246.7	1	1	34258.7	102310	1	32665.5	1	1	94581.9	35802.7	74561	76367.5	732677
Arbutin	1	1	1	1.25649e+06	1	4.19732e+06	2.6705e+06	1	681193	1	926984	1.5003e+06	1.29619e+06	1	1	1	1	1	7.38635e+06	1.74624e+06	222134	1	1	1	152081	3226689	9978320	10347659	4.05131e+06	2580640	1	2.85455e+06	392035	1	920290	1.06904e+06	1	1	2.77957e+06	2.19682e+06	1.54693e+06	666882	1	528678	1	1.5572e+06	3.20023e+06	3.08674e+06	1
Catechol	1	1	1	1	215651	53488.5	1	1	91241.7	17535.6	1	32880.3	59639.2	1	1	257830	44594.3	11001.6	92944.6	114668	1	1	1	1	1	1	122024	1	1	1	1	1	16918.3	1	1	1	1	1	1	1	41971.5	1	1	1	1	82027	255625	240144	207363
Coumestrol	1	1	1.01024e+06	1	89908.7	1	1	1	1	1	1	1	1	1	1	1	1	1566285	1517143	1	1	1	1	1	1	1.19284e+06	1.68536e+06	1	1	1	1	1	1	1	1	1	1	1	1	1	1	1	1	1	1	387085	528657	510923	1
Phlorin	269906	1	1	621794	534598	769178	552923	1	1	1.90411e+06	2.07629e+06	443594	1.62925e+06	1.39707e+06	1	100643	1390666	1	1420301	452862	69229.4	1	1	1	556941	64340.2	1	1	656386	144803	1	636517	2.95551e+06	1.9066e+06	1183362	1515284	1	1	235160	2190342	646242	824508	1	748914	1	1	1.57863e+06	1.4545e+06	2.91207e+06
Pyrogallol	5.80861e+06	1	4.78445e+06	8607819	1.08373e+06	60386.8	2794541	1	5688020	3.35249e+06	3.12893e+06	1.10201e+06	2.14782e+06	1	1	357449	1	4131330	6.08014e+06	4.05738e+06	12042211	9174833	9008693	1	1	5698127	1	5.1444e+06	5525681	5664412	1	3.59591e+06	3.28636e+06	1.76527e+06	3.31304e+06	4.05292e+06	1.46476e+06	1.33817e+06	3.73868e+06	2.88918e+06	387902	1	1	5370185	2.58738e+06	1	5.4025e+06	6.29945e+06	1.89649e+06
Carnosic acid	1	1	1	2.44308e+06	1	68480.2	72744.7	257324	502820	1	1	2376452	1	1	1	1.91885e+06	1	1.63158e+06	38555.8	272177	705186	1	1	1	79804.9	305759	123251	141677	66350.3	1	1	1	1	6.31683e+06	7.33269e+06	8272412	1	1	48903.7	1	1	1	1	2.32544e+06	48289.6	1.88036e+06	657108	1.49199e+06	1.87883e+06
Carnosol	1	1	1	1.16744e+06	1.73533e+06	749925	1	303855	1	1	171740	1	1	1	1	1	599230	610157	549427	388501	1	2.7742e+06	2.32418e+06	1	1.06722e+06	583806	273677	533890	700882	306748	1	1	1.14595e+06	1	1	674462	22980.5	27260.5	1	1	4016011	5886658	1	5005296	2277341	1	2.37271e+06	2.35483e+06	519508
Carvacrol	1	1	1	1	1	1	1	1	2.63329e+06	2.27286e+06	1	2442367	2.26973e+06	1	1	4.49966e+06	1	27998.9	11241.9	150252	1	1	1	1	1	1	1	1	1	1	1	1	1	60732.4	1.1456e+06	1.32038e+06	1	1	1.72825e+06	1	304538	109565	1	1	1	1	1	1	594050
Epirosmanol	1	1	1	1	1	864011	1	317470	811184	506377	1	770255	3.73562e+06	1	1	332334	161697	162381	182906	1	3.16265e+06	1	1	1	1	1	1	1	845611	333861	1	1	3.04959e+06	1	2260283	2.60661e+06	1	1	1	1	39177.1	4139596	1	1	1	1	534652	90866.5	847455
Rosmadial	1	1	489070	1	3792623	4.00881e+06	4.32738e+06	10463624	4.39436e+06	1	3.04295e+06	2.52843e+06	5.05512e+06	1	5.15148e+06	1	282786	400668	292912	317511	1	1	1	2.52381e+06	287586	76480.1	1	128065	325686	1.74753e+06	1	1	31967.1	363142	1	1	1	1	1	1	878254	2.07271e+06	1	1948672	1	628813	637248	598584	814497
Rosmanol	1	1	1	1	1	864011	1	317470	811184	506377	1	770255	3.73562e+06	1	1	332334	161697	162381	182906	1	3.16265e+06	1	1	1	1	1	1	1	845611	333861	1	1	3.04959e+06	1	2260283	2.60661e+06	1	1	1	1	39177.1	4139596	1	1	1	1	534652	90866.5	847455
Thymol	1	1	1	1	1	1	1	1	2.63329e+06	2.27286e+06	1	2442367	2.26973e+06	1	1	4.49966e+06	1	27998.9	11241.9	150252	1	1	1	1	1	1	1	1	1	1	1	1	1	60732.4	1.1456e+06	1.32038e+06	1	1	1.72825e+06	1	304538	109565	1	1	1	1	1	1	594050
3,4-DHPEA-AC	1	1	418363	498316	225032	1	1	1	154408	1	106094	1	1	1	1	1	1	1	1	1	1	1	1	1	1	408964	507094	41956.8	202482	161357	1	1	1	1	165523	202763	1	1	1	32727.3	1	1	1	1	1	412500	442823	408692	3.05594e+06
3,4-DHPEA-EA	1	1	1	1	1	1	1	1	1	1	1	1	1	1	1	1	1	1	1	38344.2	1	1	1	1	1	1	1	1	1	1	1	1	1	1	1	1	1	1	1	1	1	1	1	1	1	1	1	1	1
3,4-DHPEA-EDA	1	1	14652498	1	891734	1	174820	1	1	35837.2	546988	1	114135	1	1	953335	1	1648058	2.34902e+06	1	530784	596684	600959	1	1	3.0965e+06	6435417	1	1	1	1	194912	1	1	730303	786276	1	1	1	1	1	1	1	1	1	625239	1029381	1.01579e+06	29553.5
Hydroxytyrosol	1.00645e+06	1	4882070	2.73839e+06	2.46163e+06	1.33001e+06	277827	1	40074.3	11720	1	1	23077.5	1	1	365868	2.9698e+06	2936175	4159608	3.19801e+06	1	1	1	1	1	6.81984e+06	9035705	8.09896e+06	826530	359662	1	374404	128404	1	52598.3	97686.6	1	1	239842	1	455976	446297	1	1	8755214	7.64673e+06	7850460	7.50203e+06	624257
Hydroxytyrosol 4-O-glucoside	1	1	618977	1	915168	1	1	1	1	390695	1	1	535926	1	1	405524	998240	1	829603	911391	1	1	1	1	1	1.17289e+06	1245740	1	845435	477644	1	1	1	1	170752	263178	1	1	316714	282313	161026	1	1	26387.9	2.07091e+06	1.51128e+06	1.25091e+06	1.1465e+06	5.06703e+06
Ligstroside	1	1	1	136547	1	1	1	1	1	1	1	1	1	1	1	1	1	1	1	1	1	1	1	1	1	246334	51452.1	1	1	1	1	1	1	1	11175.1	11397.6	1	1	175145	1	1	1	1	1	1	923675	1.0271e+06	195400	638180
Ligstroside-aglycone	1	1	1	172905	1	1	1	1	1	1	1	1	1	1	1	1	140046	146171	170523	1	1	1	1	1	1	115555	182941	1	1	1	1	1	1	1	1	1	1	1	1	1	1	1	1	1	1	199290	211852	211958	1
Oleoside 11-methylester	1	1	19306214	22701370	1	1	388812	1	1	1	1	1	120333	1	1	604296	16097.8	388886	19619.9	1	21886.9	1	1	1	5.32727e+06	63760.1	1	5.59993e+06	227302	200822	48927.4	1	1	1	1	1	1	1	1	1	1	1	1	62536.1	59880.5	1	141384	142543	4333247
Oleoside dimethylester	1	1	616330	967133	1	1	1	1	1	1	1	1	1	1	1	1	678803	647168	898995	234301	1	1	1	1	1	635460	646484	1	1	1	1	1	1	1	1	1	1	1	1	1	1	1	1	1	1	1.12979e+06	1.43279e+06	1.30577e+06	50760.9
Oleuropein-aglycone	1	1	1	1	1	1	1	1	1	1	1	1	1	1	1	1	1	1	1	38344.2	1	1	1	1	1	1	1	1	1	1	1	1	1	1	1	1	1	1	1	1	1	1	1	1	1	1	1	1	1
p-HPEA-AC	1	1	1	1.91961e+06	669584	563315	241594	1	658957	339624	62940.9	154637	401823	1	465813	960740	94216.8	8212.3	65756.2	1304022	20074.4	410163	398567	1	1.94945e+06	1.79047e+06	1724862	1	302157	236643	1	245127	194919	112245	369600	200568	1	1	223602	153051	377601	105816	1	316903	1	611501	529987	525048	1
p-HPEA-EA	1	1	1	172905	1	1	1	1	1	1	1	1	1	1	1	1	140046	146171	170523	1	1	1	1	1	1	115555	182941	1	1	1	1	1	1	1	1	1	1	1	1	1	1	1	1	1	1	199290	211852	211958	1
p-HPEA-EDA	1	1	1	523839	1	79111.2	1	103420	1	1	1	1	1	1	1	1	1	545190	647337	1	1	1	1	1	1	260145	401831	1	107486	140033	1	1	1	91622.5	1	1	299010	334958	31555.9	1	1	1	1	1	1	158415	90792.6	123632	380680
Tyrosol	1	1	1	1	1	15125	1	1	1	1	1	1	1	1	1	1	1	1	1	1	1	1	1	1	1	1	1	1	1	1	1	19006	41627.2	1	1	1	1	1	1	1	1	1	1	1	1	1	1	1	277631
2,3-Dihydroxybenzoic acid	1	1	1	119696	1	18315.9	32445	1	1	1	1	1	1	1	1	1	1	1.43439e+06	1.52716e+06	561314	1	1	1	1	159966	1	1	1	1	1	1	1	1	1	1	1	1	1	1	1	1	1	1	1	1	1	10411.8	1	92749.6
2,4-Dihydroxybenzoic acid	1	1	1	119696	1	18315.9	32445	1	1	1	1	1	1	1	1	1	1	1.43439e+06	1.52716e+06	561314	1	1	1	1	159966	1	1	1	1	1	1	1	1	1	1	1	1	1	1	1	1	1	1	1	1	1	10411.8	1	92749.6
2,6-Dihydroxybenzoic acid	1	1	1	119696	1	18315.9	32445	1	1	1	1	1	1	1	1	1	1	1.43439e+06	1.52716e+06	561314	1	1	1	1	159966	1	1	1	1	1	1	1	1	1	1	1	1	1	1	1	1	1	1	1	1	1	10411.8	1	92749.6
2-Hydroxybenzoic acid	1	1	1	1	1	1	1	1	1	1	1427536	1	1	1	2.88449e+06	1	1.64229e+06	1	1.65885e+06	1	1	8667112	11081770	7.4846e+06	1	1	302296	1	1	1	1	1	1	1	1.03758e+06	1.12814e+06	1	1	1	1	1	23169.3	2.43737e+06	1	1	810621	546054	455230	380444
3,5-Dihydroxybenzoic acid	1	1	1	119696	1	18315.9	32445	1	1	1	1	1	1	1	1	1	1	1.43439e+06	1.52716e+06	561314	1	1	1	1	159966	1	1	1	1	1	1	1	1	1	1	1	1	1	1	1	1	1	1	1	1	1	10411.8	1	92749.6
3-Hydroxybenzoic acid	1	1	1	1	1	1	1	1	1	1	1427536	1	1	1	2.88449e+06	1	1.64229e+06	1	1.65885e+06	1	1	8667112	11081770	7.4846e+06	1	1	302296	1	1	1	1	1	1	1	1.03758e+06	1.12814e+06	1	1	1	1	1	23169.3	2.43737e+06	1	1	810621	546054	455230	380444
4-Hydroxybenzoic acid	1	1	1	1	1	1	1	1	1	1	1427536	1	1	1	2.88449e+06	1	1.64229e+06	1	1.65885e+06	1	1	8667112	11081770	7.4846e+06	1	1	302296	1	1	1	1	1	1	1	1.03758e+06	1.12814e+06	1	1	1	1	1	23169.3	2.43737e+06	1	1	810621	546054	455230	380444
4-Hydroxybenzoic acid 4-O-glucoside	1	1	946206	1.55273e+06	813373	222828	1	1	1	1	58553.7	1	1	1	1	1	1	9517082	9745020	6.33207e+06	13207.4	1	1	1	1	737718	592398	1	71549.2	1	1	240770	1	1	149593	184697	1	1	303749	1	438777	1	1	1	1	1.1444e+06	909571	443510	13314643
5-O-Galloylquinic acid	1	1	1	73713	1	27304.1	11309.4	1	1	403979	169573	182051	68961.8	389370	418791	89981.8	611410	626885	1	501827	156507	1	180369	203273	1.01797e+06	1	1.41173e+06	1.09128e+06	1	1	1	1	80509.2	370959	224090	173222	1	1	219179	51973.3	1	50938.5	5682.17	1	1.00104e+06	1244671	1429367	1.44654e+06	133166
Benzoic acid	1	91966.2	231402	1	514383	1	165056	1	184769	154760	148402	1	160766	35382.7	105187	374922	320482	330793	341611	240725	140781	121410	147941	148490	88188.4	1	44408	69139.2	331850	226433	216275	215448	53082.4	224792	184214	133036	11133.8	68367.7	216114	222042	326226	282638	224934	211829	270178	85684.6	68159.3	81216.4	330131
Ellagic acid acetyl-arabinoside	1	1	1	1	1	1	1	1	1	1	1	1	1	1	1	1	1	1	1	1	1	1	1	1	1	1	1	1	1	1	1	1	1	1	1	1	1	1	1	1	1	1	1	1	1	1	1	1	1
Ellagic acid acetyl-xyloside	1	1	1	1	1	1	1	1	1	1	1	1	1	1	1	1	1	1	1	1	1	1	1	1	1	1	1	1	1	1	1	1	1	1	1	1	1	1	1	1	1	1	1	1	1	1	1	1	1
Ellagic acid arabinoside	1	1	1	1	1	1.08134e+06	1.40586e+06	1	975618	1	524718	330096	1	27146.4	468643	99777.6	1	122429	101962	174987	1	1	1.7325e+06	1.59322e+06	1	1	74855.3	1	669906	1.25221e+06	933053	1.27655e+06	947412	295116	117664	104218	1	1	106736	185266	814192	1	1.01751e+06	1.3051e+06	1	77425.6	60649.8	73164.1	1.04688e+06
Gallic acid	1	1	1	1.27315e+06	918478	378974	151636	1	1	1	39964.1	10540.8	1	1	1	1	1	1.73628e+06	1.72484e+06	313511	1	1	1	1	1.46318e+06	1.20205e+06	2490068	2.01131e+06	426603	270341	1	178214	1	21735.3	67025.1	84696.3	1	1	120667	1	230787	1	1	111714	692182	749330	851313	790013	283847
Gallic acid 4-O-glucoside	1	1	249529	1	266273	1	10800.7	1	1	1	1	1	1	1	1	1	184829	179020	187000	1	1	1	1	1	1	143259	132135	177194	1	1	1	1	1	1	1	1	1	1	1	1	1	1	1	1	252769	794594	195393	593006	231365
Gallic acid ethyl ester	1	1	1.2774e+06	1	361906	49904.3	28653.2	1	48537.7	53899.1	1	1	41168.7	1	1	94400.9	1	875018	991024	500620	1	1	1	1	1	102891	550233	1	1	1	1	11156.1	1	54061.6	349991	326729	1	1	1	51915.7	34120.7	1	1	1	1	10225.5	10893.3	10291.4	105828
Galloyl glucose	1	1	249529	1	266273	1	10800.7	1	1	1	1	1	1	1	1	1	184829	179020	187000	1	1	1	1	1	1	143259	132135	177194	1	1	1	1	1	1	1	1	1	1	1	1	1	1	1	1	252769	794594	195393	593006	231365
Gentisic acid	1	1	1	119696	1	18315.9	32445	1	1	1	1	1	1	1	1	1	1	1.43439e+06	1.52716e+06	561314	1	1	1	1	159966	1	1	1	1	1	1	1	1	1	1	1	1	1	1	1	1	1	1	1	1	1	10411.8	1	92749.6
Protocatechuic acid	1	1	1	119696	1	18315.9	32445	1	1	1	1	1	1	1	1	1	1	1.43439e+06	1.52716e+06	561314	1	1	1	1	159966	1	1	1	1	1	1	1	1	1	1	1	1	1	1	1	1	1	1	1	1	1	10411.8	1	92749.6
Protocatechuic acid 4-O-glucoside	1	1	203117600	1	168148640	79582488	7916642	1	1	1	1	4.5745e+06	1.74454e+06	1	1	22530810	430387104	420984576	511063904	411471296	2.75535e+06	1	1	1	1	2374680	371417216	515325536	55269228	41355396	1	28862498	5422686	1	5.32818e+06	5.14973e+06	1	1	12198775	2.73443e+06	36175804	1	1	9084560	176257584	95137936	134143896	129679832	2.51473e+06
Syringic acid	1	1	1.2774e+06	1	361906	49904.3	28653.2	1	48537.7	53899.1	1	1	41168.7	1	1	94400.9	1	875018	991024	500620	1	1	1	1	1	102891	550233	1	1	1	1	11156.1	1	54061.6	349991	326729	1	1	1	51915.7	34120.7	1	1	1	1	10225.5	10893.3	10291.4	105828
Vanillic acid	1	1497579	1.81344e+06	1.57489e+06	1.67305e+06	1.09006e+06	804696	1	1.13867e+06	976550	643425	834123	1.06531e+06	1	1.05591e+06	1.60776e+06	1.51957e+06	1.46858e+06	1.50814e+06	1.04014e+06	924141	896797	935688	1	1213707	1.45903e+06	1660843	1.51948e+06	1.18737e+06	941524	1	1.03741e+06	916117	998826	745836	668084	79691.9	99374.1	925085	949427	990501	1252855	1	824556	1.78739e+06	1.61127e+06	1.47422e+06	1.40665e+06	692467
1,2'-Disinapoyl-2-feruloylgentiobiose	1	1	1	1	1	1	1	1	1	1	1	1	1	1	1	1	1	1	1	1	1	1	1	1	1	1	1	1	1	1	1	1	1	1	1	1	1	1	1	1	1	1	1	1	1	1	1	1	1
1,2,2'-Trisinapoylgentiobiose	1	1	1	1	1	1	1	1	1	1	1	1	1	1	1	1	1	1	1	1	1	1	1	1	1	1	1	1	1	1	1	1	1	1	1	1	1	1	1	1	1	1	1	1	1	1	1	1	1
1-Sinapoyl-2-feruloylgentiobiose	1	1	1	1	1	1	1	1	1	1	1	1	1	1	1	1	1	1	1	1	1	1	1	1	1	1	1	1	1	1	1	1	1	1	1	1	1	1	1	1	1	1	1	1	1	1	1	1	1
2-S-Glutathionyl caftaric acid	1	1	1	1	1	1	1	1	1	1	1	1	1	1	1	1	1	1	1	1	1	1	1	1	1	1	1	1	1	1	1	1	1	1	1	1	1	1	1	1	1	1	1	1	1	1	1	1	1
3,4-Dicaffeoylquinic acid	1	1	1	1	1	1	1	1	1	1	1	1	1	1	1	1	1	1	1	1	1	1	1	1	1	1	1	16866.3	100126	33683.4	1	1	1	1	1	1	1	1	1	1	1	1	1	1	1	1	1	1	28491.7
3,4-Diferuloylquinic acid	1	1	136167	1	93056.1	1	1	1	1	1	1	1	1	1	1	1	220691	228953	274861	1	1	1	1	1	1	283349	340579	1	24199.5	50379.6	1	1	1	1	1	1	1	1	1	1	1	1	1	1	1	20107.6	283921	237219	1
3,5-Dicaffeoylquinic acid	1	1	1	1	1	1	1	1	1	1	1	1	1	1	1	1	1	1	1	1	1	1	1	1	1	1	1	16866.3	100126	33683.4	1	1	1	1	1	1	1	1	1	1	1	1	1	1	1	1	1	1	28491.7
3,5-Diferuloylquinic acid	1	1	136167	1	93056.1	1	1	1	1	1	1	1	1	1	1	1	220691	228953	274861	1	1	1	1	1	1	283349	340579	1	24199.5	50379.6	1	1	1	1	1	1	1	1	1	1	1	1	1	1	1	20107.6	283921	237219	1
3-Caffeoylquinic acid	1	1	2.97762e+06	3.24468e+06	1.66628e+06	470342	183730	1	449502	511276	452145	334115	371258	340449	1	1	1	6949722	7772664	11646692	1	1	1	1	2987854	2.03223e+06	1	2852887	574539	116414	1	168949	450355	378281	200427	1	1	1	34867.3	102434	767125	1	1	156927	2.98259e+06	1	2121041	1.97559e+06	53478648
3-Feruloylquinic acid	1	1	134128	111694	1	784596	79105.8	1	1	1	1	1	1	1	1	1	1	800941	902265	1	1	1	1	1	58428.1	949345	1	14656.8	406614	274384	1	1	1	1	1	1	1	1	98514.1	1	123213	1	1	1	1	84825.7	82374.6	70340.6	1.25565e+06
3-p-Coumaroylquinic acid	1	1	611354	1	1.0191e+06	1	83705	1	1	1	1	1	1	1	1	164753	1	218703	346335	911391	1	1	1	1	1	1.17289e+06	1	30452.2	845435	477644	1	1	1	1	21637	46610.5	1	1	129958	1	161026	1	1	1	2.07091e+06	1.51128e+06	1.24468e+06	1.1465e+06	4.91097e+06
3-Sinapoylquinic acid	1	1	338597	1	1	1	1	1	1	1	1	1	1	1	1	1	1	219179	339350	1	1	1	1	1	1	516572	551750	211727	1	1	1	1	1	158133	195896	223163	1	1	1	1	1	1	1	1	1	215009	592222	535052	68590.7
4,5-Dicaffeoylquinic acid	1	1	1	1	1	1	1	1	1	1	1	1	1	1	1	1	1	1	1	1	1	1	1	1	1	1	1	16866.3	100126	33683.4	1	1	1	1	1	1	1	1	1	1	1	1	1	1	1	1	1	1	28491.7
4-Caffeoylquinic acid	1	1	2.97762e+06	3.24468e+06	1.66628e+06	470342	183730	1	449502	511276	452145	334115	371258	340449	1	1	1	6949722	7772664	11646692	1	1	1	1	2987854	2.03223e+06	1	2852887	574539	116414	1	168949	450355	378281	200427	1	1	1	34867.3	102434	767125	1	1	156927	2.98259e+06	1	2121041	1.97559e+06	53478648
4-Feruloylquinic acid	1	1	134128	111694	1	784596	79105.8	1	1	1	1	1	1	1	1	1	1	800941	902265	1	1	1	1	1	58428.1	949345	1	14656.8	406614	274384	1	1	1	1	1	1	1	1	98514.1	1	123213	1	1	1	1	84825.7	82374.6	70340.6	1.25565e+06
4-p-Coumaroylquinic acid	1	1	611354	1	1.0191e+06	1	83705	1	1	1	1	1	1	1	1	164753	1	218703	346335	911391	1	1	1	1	1	1.17289e+06	1	30452.2	845435	477644	1	1	1	1	21637	46610.5	1	1	129958	1	161026	1	1	1	2.07091e+06	1.51128e+06	1.24468e+06	1.1465e+06	4.91097e+06
4-Sinapoylquinic acid	1	1	338597	1	1	1	1	1	1	1	1	1	1	1	1	1	1	219179	339350	1	1	1	1	1	1	516572	551750	211727	1	1	1	1	1	158133	195896	223163	1	1	1	1	1	1	1	1	1	215009	592222	535052	68590.7
5-Caffeoylquinic acid	1	1	2.97762e+06	3.24468e+06	1.66628e+06	470342	183730	1	449502	511276	452145	334115	371258	340449	1	1	1	6949722	7772664	11646692	1	1	1	1	2987854	2.03223e+06	1	2852887	574539	116414	1	168949	450355	378281	200427	1	1	1	34867.3	102434	767125	1	1	156927	2.98259e+06	1	2121041	1.97559e+06	53478648
5-Feruloylquinic acid	1	1	134128	111694	1	784596	79105.8	1	1	1	1	1	1	1	1	1	1	800941	902265	1	1	1	1	1	58428.1	949345	1	14656.8	406614	274384	1	1	1	1	1	1	1	1	98514.1	1	123213	1	1	1	1	84825.7	82374.6	70340.6	1.25565e+06
5-p-Coumaroylquinic acid	1	1	611354	1	1.0191e+06	1	83705	1	1	1	1	1	1	1	1	164753	1	218703	346335	911391	1	1	1	1	1	1.17289e+06	1	30452.2	845435	477644	1	1	1	1	21637	46610.5	1	1	129958	1	161026	1	1	1	2.07091e+06	1.51128e+06	1.24468e+06	1.1465e+06	4.91097e+06
5-Sinapoylquinic acid	1	1	338597	1	1	1	1	1	1	1	1	1	1	1	1	1	1	219179	339350	1	1	1	1	1	1	516572	551750	211727	1	1	1	1	1	158133	195896	223163	1	1	1	1	1	1	1	1	1	215009	592222	535052	68590.7
Avenanthramide 2f	1	1	22830.8	1	1	1	1	1	1	92965.2	1	1	27286.4	1	47449.2	81364.4	1	1	1	25304.5	1	1	1	1	1	1	21087.1	1	1	1	1	1	60119	69295.8	1	1	1	1	1	43710.4	33130.4	1	1	1	1	38622.2	10546.6	1	94853.4
Caffeic acid	1	1	400405	1	139099	47967.6	29388.1	85949.9	1	58370.1	1	133499	43143.2	1	1	105512	1	283069	314234	1	1	1	1	1	1	232873	240104	345921	1	1	1	15796.7	23559.2	1	396255	412292	1	1	1.36477e+06	1	32072.8	1	1	1	1	11914.9	165702	160613	256687
Caffeic acid 4-O-glucoside	1	1	1	7878987	1	1	931779	1	72958.9	1	1	1	1	46008.2	96107.9	1	1	763189	862892	1.21807e+06	1	104596	128595	128828	137217	114202	1	203683	410510	505819	260700	1	1	1	1	1	1	1	1	1	49194.2	1	191531	218793	1	374882	381380	333310	3.87987e+06
Caffeic acid ethyl ester	1	1	423216	1	202914	19702	165396	1	209328	213294	174301	1	209302	355091	258050	1	141772	145973	114852	10941.7	8334.4	42578.9	138884	1	1	1	1	1	178312	153771	1	275057	128019	47158.4	38699.5	21695.4	1	1	1	92412.4	159105	1	1	239921	1	1	1	1	1
Caffeoyl aspartic acid	1	1	1	352435	1	1	1	1	1	1	1	1	1	1	1	16646.3	401156	407557	446261	186997	1	1	1	1	1	253728	335958	1	1	1	1	1	1	1	1	1	1	1	1	1	1	1	1	1	1	1	1	1	1
Caffeoyl glucose	1	1	1	7878987	1	1	931779	1	72958.9	1	1	1	1	46008.2	96107.9	1	1	763189	862892	1.21807e+06	1	104596	128595	128828	137217	114202	1	203683	410510	505819	260700	1	1	1	1	1	1	1	1	1	49194.2	1	191531	218793	1	374882	381380	333310	3.87987e+06
Chicoric acid	1	52165.1	1	29651.3	160425	1.08031e+06	322392	1	110018	48749.1	126489	20209.6	82203.7	58381	135880	21369.4	152451	225622	171122	126001	132731	309760	74081.5	383610	32116.8	28048.7	56979.9	16376.9	214605	255924	103650	388751	104719	11692.2	43206.8	83228.2	1	1	49436.1	1	420725	65951.7	106425	211049	45578.3	102918	101419	107829	331744
Cinnamic acid	1	1	99631.8	603761	1.18119e+06	463288	79542.4	1	243695	1	143426	170936	165194	1	1	276752	1	558238	638880	735618	91396.8	117663	134080	136133	501740	235983	374635	255522	104960	78784.3	62302.6	249970	156478	1	1	1	1	1	264346	171861	284830	82936.9	119887	26474.5	1148136	479075	1.09387e+06	1.11987e+06	714735
Cinnamoyl glucose	1	1866360	1.674e+06	1.15253e+06	330445	53988.5	449799	375483	399016	401385	499949	413934	351183	552123	456897	43347.5	550085	599433	652287	213333	245844	178423	168165	1	943925	1.16353e+06	1.15662e+06	948203	732663	563698	574936	309705	344544	290747	151450	288658	154989	157690	228177	228944	218562	245127	1	234588	561007	544866	1	416160	205100
Ferulic acid	1	1	4.19407e+06	1.07402e+06	1123088	1	1	1	1	71720.4	82324.5	81306.1	66868.2	1	84630.4	1	1	1.47562e+06	1.08608e+06	1.3668e+06	410575	152434	166417	1	4058639	3.08119e+06	3.82041e+06	1	1	1	583713	99472.2	20976.9	12396.6	29702.2	25741	1	1	1	233807	1	351039	1	381488	1	3697796	3.74754e+06	2.04257e+06	323898
Ferulic acid 4-O-glucoside	1	1	1	1.81714e+06	1	2.15406e+06	4.22838e+06	5.37868e+06	1	4293061	2.16856e+06	2.16192e+06	3.20953e+06	2.25202e+06	1	5799265	1	6.04479e+06	8.05677e+06	4557755	2.305e+06	2.12742e+06	2.71186e+06	1	3.85441e+06	2.59444e+06	3.78304e+06	1	14676070	12602318	10586624	10091903	3.05325e+06	3.51027e+06	2.57765e+06	3052823	1	1	4.52097e+06	3.27393e+06	7744235	1	1	3.60741e+06	1	6268249	6.51383e+06	1.03069e+06	7.82716e+06
Feruloyl glucose	1	1	1	1.81714e+06	1	2.15406e+06	4.22838e+06	5.37868e+06	1	4293061	2.16856e+06	2.16192e+06	3.20953e+06	2.25202e+06	1	5799265	1	6.04479e+06	8.05677e+06	4557755	2.305e+06	2.12742e+06	2.71186e+06	1	3.85441e+06	2.59444e+06	3.78304e+06	1	14676070	12602318	10586624	10091903	3.05325e+06	3.51027e+06	2.57765e+06	3052823	1	1	4.52097e+06	3.27393e+06	7744235	1	1	3.60741e+06	1	6268249	6.51383e+06	1.03069e+06	7.82716e+06
Feruloyl tartaric acid	1	1	1	110821	1	76961.4	88531.6	1	321266	379986	1	626005	5150.5	1	1	1	1	300939	331984	190863	1	1	1	1	151757	93833.9	1187044	229424	542652	563538	1	90136.9	1	1	137437	143518	154989	157690	276920	1	405778	1	1	38937.3	245023	219023	4.25462e+06	4587387	1.09451e+06
Hydroxycaffeic acid	1	1	66249176	21934760	9824736	47796412	43945512	59988084	101116088	111390544	3.70236e+06	33667988	112159784	1	3.61537e+06	136255376	25661056	26280826	23626658	14491129	1	1	31772564	392608	47205944	5095895	23623192	2.29913e+06	37894300	3.39571e+06	80643272	2.09282e+06	5.2116e+06	52861272	21916528	3.36183e+06	471417	751608	20775110	72751664	10528864	42368172	63098512	1.12137e+06	5.85469e+06	16759059	8390487	6439991	6791329
Isoferulic acid	1	1	4.19407e+06	1.07402e+06	1123088	1	1	1	1	71720.4	82324.5	81306.1	66868.2	1	84630.4	1	1	1.47562e+06	1.08608e+06	1.3668e+06	410575	152434	166417	1	4058639	3.08119e+06	3.82041e+06	1	1	1	583713	99472.2	20976.9	12396.6	29702.2	25741	1	1	1	233807	1	351039	1	381488	1	3697796	3.74754e+06	2.04257e+06	323898
m-Coumaric acid	1	1	1	1	1.03286e+06	678628	117189	1	436068	1	351006	361935	336968	1	1	869081	4775715	4834481	5.4007e+06	3.87254e+06	413684	310179	1	1	1	322382	1	1	937498	649504	1	534710	216779	1	514988	410750	1	1	599154	1	839187	1	1	468066	1.23884e+06	989572	1.06544e+06	1.04887e+06	1
o-Coumaric acid	1	1	1	1	1.03286e+06	678628	117189	1	436068	1	351006	361935	336968	1	1	869081	4775715	4834481	5.4007e+06	3.87254e+06	413684	310179	1	1	1	322382	1	1	937498	649504	1	534710	216779	1	514988	410750	1	1	599154	1	839187	1	1	468066	1.23884e+06	989572	1.06544e+06	1.04887e+06	1
p-Coumaric acid	1	1	1	1	1.03286e+06	678628	117189	1	436068	1	351006	361935	336968	1	1	869081	4775715	4834481	5.4007e+06	3.87254e+06	413684	310179	1	1	1	322382	1	1	937498	649504	1	534710	216779	1	514988	410750	1	1	599154	1	839187	1	1	468066	1.23884e+06	989572	1.06544e+06	1.04887e+06	1
p-Coumaric acid 4-O-glucoside	1	1	832514	409222	1.30543e+06	1	697979	1	1	69298.1	147107	138990	134183	1	1	319528	1	16850816	17506510	25718942	392742	1	1	1	794199	521648	702518	958663	464440	323679	1	1	1	330304	34406.1	309578	1	1	21857.6	127033	2.06005e+06	1	1	929768	1.91176e+06	1.52169e+06	1.7856e+06	959670	18897938
p-Coumaric acid ethyl ester	1	1	1	1	1	1	1	1	78254.9	1	1	1	1	1	247710	1	1	130230	143742	40837.7	1	17163.9	137874	1	312093	109111	1	439473	455250	373538	1	255253	1	1	200150	228433	1	1	1	1	1	1	1	131129	123078	59177.2	23595.6	11424.9	775038
p-Coumaroyl glucose	1	1	832514	409222	1.30543e+06	1	697979	1	1	69298.1	147107	138990	134183	1	1	319528	1	16850816	17506510	25718942	392742	1	1	1	794199	521648	702518	958663	464440	323679	1	1	1	330304	34406.1	309578	1	1	21857.6	127033	2.06005e+06	1	1	929768	1.91176e+06	1.52169e+06	1.7856e+06	959670	18897938
p-Coumaroyl glycolic acid	1	333978	90071.1	1	203713	1	111997	268498	1	79109.2	89784.9	55914	176119	162317	164726	373304	1	15743.7	38461	1	69512.9	15833.4	5337.47	44077.3	86378.2	72235.9	128614	47272.5	92281.7	16866	21443.4	123781	1	167824	160153	46968.6	1	1	81166.8	168720	145917	112790	90376	1	1	1	1	1	852373
p-Coumaroyl malic acid	1.91325e+06	1	1	302003	816335	1.22827e+06	1.9643e+06	1	14952267	1	16023091	1	1.73714e+06	22131952	17684820	1	1.62594e+06	63482.4	396373	1142639	260758	88176.5	125299	1	1.63133e+06	430409	59994.8	1.75352e+06	530416	351479	1	440871	2.78103e+06	2.75683e+06	4.40295e+06	2.51606e+06	1	73447.5	4.70312e+06	2.63214e+06	244429	251930	1	376106	861999	49667.5	1	44615.8	3.37167e+06
p-Coumaroyl tartaric acid	326046	1	943498	1.48197e+06	1.08177e+06	79808.5	282157	1	98962.7	124147	1	87975.5	59888.6	1	1	159066	1	1.36271e+06	451832	623607	10667.9	1	1	1	1	1	341421	316093	717406	523914	1	670610	79264.4	1	152232	224932	1	1	271429	1	102547	1	1	91177.7	351497	312568	338802	333023	1.29087e+06
p-Coumaroyl tyrosine	87430	1	1	1	1	1	1	1	1	1	1	1	1	1	1	1	3.03892e+06	2.82641e+06	2.9066e+06	3.60321e+06	1	1	1	1	1	17391	1	1	1	1	1	1	1	1	1	1	1	1	1	1	225903	90217.5	1	1	1	98510.8	144520	141115	1
p-Coumaroylquinic acid	1	1	611354	1	1.0191e+06	1	83705	1	1	1	1	1	1	1	1	164753	1	218703	346335	911391	1	1	1	1	1	1.17289e+06	1	30452.2	845435	477644	1	1	1	1	21637	46610.5	1	1	129958	1	161026	1	1	1	2.07091e+06	1.51128e+06	1.24468e+06	1.1465e+06	4.91097e+06
Schottenol ferulate	1	1	1	455045	1	267060	287555	245968	924681	302477	716641	1	1.42214e+06	1	1	1.88449e+06	1	137103	125427	1.03057e+06	1	1	1	1	1	1	1	1	1	1	1	1	1.04265e+06	1	931409	1.12079e+06	1	1	274947	1	716414	1.36898e+06	1	1	1	1	1	1	985235
Sinapic acid	1	11413572	1	1.71974e+06	1	2.81791e+06	1	2.66347e+06	1.57129e+06	1	1	265250	1.32978e+06	526882	105354	1	1	3728064	4.60568e+06	5.08802e+06	332847	297303	322781	349356	24115536	4430915	6.39197e+06	7812780	2.00697e+06	1.55589e+06	1.13867e+06	4420792	395897	1.43557e+06	532917	1.22887e+06	1	1	1.13057e+06	282129	3.26578e+06	2.66849e+06	421873	458649	19076222	2.72517e+06	2.24161e+06	1.90357e+06	4824671
Sinapine	2.94307e+06	1	2.83096e+06	5061540	4087058	2.0198e+06	1	4.51353e+06	3977559	3.92398e+06	4762225	5010515	2.26429e+06	1	847256	3216894	4674312	4642714	4.57801e+06	5031945	4321250	2.28738e+06	1.93624e+06	1	1	5.22001e+06	2.04805e+06	5.04329e+06	4.03118e+06	5.20339e+06	1	1	3811169	1	1.21444e+06	1.42814e+06	2.10539e+06	678114	3.17301e+06	4.42058e+06	3.27961e+06	4.6187e+06	3388333	1	3.49055e+06	705164	1.81097e+06	1.82533e+06	2.09633e+06
Sitosterol ferulate	1	1	1	455045	1	267060	287555	245968	924681	302477	716641	1	1.42214e+06	1	1	1.88449e+06	1	137103	125427	1.03057e+06	1	1	1	1	1	1	1	1	1	1	1	1	1.04265e+06	1	931409	1.12079e+06	1	1	274947	1	716414	1.36898e+06	1	1	1	1	1	1	985235
Stigmastanol ferulate	1	1	1	1	1	34606.3	182106	1	1.23109e+06	1.02714e+06	1	202348	3.96172e+06	794632	1	6.33474e+06	1	1	1	237200	1	1	1	1	1	1	1	1	286202	252432	1	1	58253.6	1	972413	1	1	1	1	1	16871098	1	1	3209563	41782.3	1	1	1	142683
3,4-Dihydroxyphenylacetic acid	1	1497579	1.81344e+06	1.57489e+06	1.67305e+06	1.09006e+06	804696	1	1.13867e+06	976550	643425	834123	1.06531e+06	1	1.05591e+06	1.60776e+06	1.51957e+06	1.46858e+06	1.50814e+06	1.04014e+06	924141	896797	935688	1	1213707	1.45903e+06	1660843	1.51948e+06	1.18737e+06	941524	1	1.03741e+06	916117	998826	745836	668084	79691.9	99374.1	925085	949427	990501	1252855	1	824556	1.78739e+06	1.61127e+06	1.47422e+06	1.40665e+06	692467
Homovanillic acid	1	39750.7	61626.8	3.39264e+06	169675	6.89379e+06	5667967	1	482646	117092	1	2.48099e+06	110506	1	1	79169.3	2.33807e+06	1.31745e+06	1.44679e+06	2.1257e+06	478393	1	1	1	1	3.1855e+06	4.04563e+06	3.33322e+06	433385	184507	1	3.2253e+06	1	1	558004	509348	1	1	739683	1	5865996	6223124	1	1	752039	3193801	3.1061e+06	3.07581e+06	2.08386e+06
Homoveratric acid	1	1	418363	498316	225032	1	1	1	154408	1	106094	1	1	1	1	1	1	1	1	1	1	1	1	1	1	408964	507094	41956.8	202482	161357	1	1	1	1	165523	202763	1	1	1	32727.3	1	1	1	1	1	412500	442823	408692	3.05594e+06
Methoxyphenylacetic acid	80889.1	292309	51893.7	1	87531.8	1	35068.5	1	177585	1	158396	209836	120056	1	1	701626	87701.4	46293.4	1	1	180911	119074	146137	1	1	229022	112936	178058	155288	110021	1	81755.1	192757	91906.9	111374	125677	1	1	225833	1	74019.7	1	1	1	11620.5	1	39512.4	6259.23	433222
Dihydro-p-coumaric acid	80889.1	292309	51893.7	1	87531.8	1	35068.5	1	177585	1	158396	209836	120056	1	1	701626	87701.4	46293.4	1	1	180911	119074	146137	1	1	229022	112936	178058	155288	110021	1	81755.1	192757	91906.9	111374	125677	1	1	225833	1	74019.7	1	1	1	11620.5	1	39512.4	6259.23	433222
Dihydrocaffeic acid	1	39750.7	61626.8	3.39264e+06	169675	6.89379e+06	5667967	1	482646	117092	1	2.48099e+06	110506	1	1	79169.3	2.33807e+06	1.31745e+06	1.44679e+06	2.1257e+06	478393	1	1	1	1	3.1855e+06	4.04563e+06	3.33322e+06	433385	184507	1	3.2253e+06	1	1	558004	509348	1	1	739683	1	5865996	6223124	1	1	752039	3193801	3.1061e+06	3.07581e+06	2.08386e+06
d-Viniferin	1	1	2.52335e+06	1	425845	1	1	1	1	1	1	1	1	1	1	1	1	3182742	3.68557e+06	2.87581e+06	1	1	1	1	1	1.75979e+06	2876809	1	35504.4	32721	1	1	1	1	1	1	1	1	1	1	22858.1	1	1	1	1	6009308	5247226	4.9921e+06	1
e-Viniferin	1	1	2.52335e+06	1	425845	1	1	1	1	1	1	1	1	1	1	1	1	3182742	3.68557e+06	2.87581e+06	1	1	1	1	1	1.75979e+06	2876809	1	35504.4	32721	1	1	1	1	1	1	1	1	1	1	22858.1	1	1	1	1	6009308	5247226	4.9921e+06	1
Pallidol	1	1	2.52335e+06	1	425845	1	1	1	1	1	1	1	1	1	1	1	1	3182742	3.68557e+06	2.87581e+06	1	1	1	1	1	1.75979e+06	2876809	1	35504.4	32721	1	1	1	1	1	1	1	1	1	1	22858.1	1	1	1	1	6009308	5247226	4.9921e+06	1
Piceatannol	1	1	656207	1	2.86068e+06	2390181	1	2.40053e+06	1	1	1	2.07798e+06	1	1	1	262463	3.21499e+06	1.20622e+06	3.24497e+06	1.36603e+06	2476235	603473	577311	1	1	3747089	3.62499e+06	1	3552313	4.00558e+06	1	1	875722	1	756764	909380	2.42633e+06	2.73333e+06	779239	1.99459e+06	868368	2.16723e+06	1	1	1	1.79463e+06	1408832	1.19627e+06	1.56633e+06
Piceatannol 3-O-glucoside	1	1	1	317108	718537	437787	2.02893e+06	1.08671e+06	1.47177e+06	1.34104e+06	672236	689922	1.58695e+06	1	1.34866e+06	930591	319766	291055	232053	392458	882759	444014	325764	478369	57494.1	117843	22291.7	135379	734543	427237	226902	408974	1564725	835132	385037	97584.3	1	47382.1	94614.8	867300	4269755	1	297470	802206	78005.1	61312.8	66152.7	59390.4	1.73553e+06
Pinosylvin	1	1	387927	343021	1	59315.4	110793	1	130514	86987.3	10397	46174.2	113529	16768.3	76793.1	75441.3	591931	620101	738986	566822	471072	1	1	225607	185609	1	488001	420256	160777	611785	58169	28637	112513	73904.5	22766.8	30235.3	1	16282.2	103222	79952.1	767686	332109	104303	16442.3	334956	39892.6	208423	220631	289981
Pterostilbene	1	1	60325.2	1	1	1	1	1	1	1	134976	1	1	11817	1	200635	406511	483084	282437	1	1	1	42808.4	35616.1	1	622230	34721.9	1	1	1	196773	1	1	1	102583	117168	1	1	203597	1	1	1	1	1	1	408571	363594	320585	437767
Resveratrol 3-O-glucoside	1	1	1	67675.1	50111.2	472192	313172	1	75796.4	52843.1	435518	317760	28100.6	49390.5	49139	223206	653608	564221	491235	1	251596	1	1	1	1	454635	455205	179283	1.14773e+06	912975	1	648234	98078.9	92872.1	28607.6	188202	1	1	1	1	1	129801	1	1	127124	285222	192498	1	798928
Resveratrol 5-O-glucoside	1	1	1	67675.1	50111.2	472192	313172	1	75796.4	52843.1	435518	317760	28100.6	49390.5	49139	223206	653608	564221	491235	1	251596	1	1	1	1	454635	455205	179283	1.14773e+06	912975	1	648234	98078.9	92872.1	28607.6	188202	1	1	1	1	1	129801	1	1	127124	285222	192498	1	798928
Sterculic acid	1	1	1	1	1	1	1	1	1	1	1	1	1	1	1	1	1	98324.6	1	320623	1	1	1	1	1	1	1	1	1	1	1	1	1	1	1	1	1	1	1	1	1	1	1	1	1	127770	28317.3	58398	1
Cyanidin 3,5-O-diglucoside	1	1	9036425	1	230593	1	591380	1	65124.9	205838	602239	1	103663	1	1	1	1	5.86343e+06	6809407	1	1	1	1	1	1	5.65145e+06	7.20813e+06	1	1	1	1	10253	1.06005e+06	522225	3.37352e+06	3083811	5650213	5638031	3.65908e+06	1	3.68574e+06	1	1	1	1	1.46131e+06	1.19123e+06	1.16803e+06	8858236
Cyanidin 3-O-(6''-caffeoyl-glucoside)	1	1	1	1	1	1	1	1	1	1	1	1	1	1	1	1	1	1	1	1	1	1	1	1	1	1	1	1	1	1	1	1	1	1	1	1	1	1	1	1	1	1	1	1	1	1	1	1	1
Cyanidin 3-O-arabinoside	1	1	79070.9	592885	1	1	1	1	1	1	1	1	1	1	1	1	1	1	1	439963	1	1	1	1	1	450573	465623	1	1	1	1	1	1	1	1	1	1	1	1	1	56048.5	1	1	1	1	676332	739279	652747	1
Cyanidin 3-O-sophoroside	1	1	9036425	1	230593	1	591380	1	65124.9	205838	602239	1	103663	1	1	1	1	5.86343e+06	6809407	1	1	1	1	1	1	5.65145e+06	7.20813e+06	1	1	1	1	10253	1.06005e+06	522225	3.37352e+06	3083811	5650213	5638031	3.65908e+06	1	3.68574e+06	1	1	1	1	1.46131e+06	1.19123e+06	1.16803e+06	8858236
Cyanidin 3-O-xyloside	1	1	79070.9	592885	1	1	1	1	1	1	1	1	1	1	1	1	1	1	1	439963	1	1	1	1	1	450573	465623	1	1	1	1	1	1	1	1	1	1	1	1	1	56048.5	1	1	1	1	676332	739279	652747	1
Delphinidin 3-O-(6''-p-coumaroyl-glucoside)	1	1	1	1	1	1	1	1	1	1	1	1	1	1	1	1	1	1	1	1	1	1	1	1	1	1	1	1	1	1	1	1	1	1	1	1	1	1	1	1	1	1	1	1	1	1	1	1	1
Delphinidin 3-O-rutinoside	1	1	9036425	1	230593	1	591380	1	65124.9	205838	602239	1	103663	1	1	1	1	5.86343e+06	6809407	1	1	1	1	1	1	5.65145e+06	7.20813e+06	1	1	1	1	10253	1.06005e+06	522225	3.37352e+06	3083811	5650213	5638031	3.65908e+06	1	3.68574e+06	1	1	1	1	1.46131e+06	1.19123e+06	1.16803e+06	8858236
Pelargonidin 3-O-galactoside	1	1	1	1	1	1	1	1	1	1	1	1	1	1	1	1	1	1	1	1	1	1	1	1	1	1	1	1	1	1	1	1	1	1	1	1	1	1	1	1	1	1	1	1	1	1	1	1	1
Pelargonidin 3-O-glucoside	1	1	1	1	1	1	1	1	1	1	1	1	1	1	1	1	1	1	1	1	1	1	1	1	1	1	1	1	1	1	1	1	1	1	1	1	1	1	1	1	1	1	1	1	1	1	1	1	1
Peonidin 3-O-rutinoside	1	1	28370268	1.15277e+06	5269949	2.58815e+06	2.16668e+06	1	564438	1.35485e+06	4252851	1	536506	1	1	1	1	13639408	16854470	1	1	1	1	1	1	12918754	19666614	4736.71	1	10613.1	1	241016	3.06695e+06	916831	9522436	1	16016221	15810230	10072864	14647.9	10793394	1	1	18890.7	1	1	1	1	1
Prodelphinidin dimer B3	1	1	1	1	1	1	1	1	1	1	1	1	1	1	1	1	1	1	1	1	1	1	1	1	1	1	1	1	1	1	1	1	1	1	1	1	1	1	1	1	1	1	1	1	1	1	1	1	1
Apigenin 7-O-glucuronide	1	1	1	64560.6	70772.6	164024	105570	1	1	1	151872	107380	1	1	1	1	1	1	1	1	1	887748	895684	1	1	1	1	1	436836	464709	1	623792	43384.6	1	10513	17196.7	1	1	10256.1	1	244769	1	1	1	1	1	1	1	10745.7
Gardenin B	110477	1	1	246352	1	118770	89430.7	1	1	1	1	1	12438.2	1	42392.7	76961	1	1	1	1	1	1	1	1	105019	1	203190	164646	1	1	1	1	1	1	125576	229050	1	1	1	1	1	1	131741	129928	1	160913	143289	162311	271444
Quercetin 3-O-xylosyl-glucuronide	1	1	1	1	1	1	1	1	1	1	1	1	1	1	1	1	1	1	1	1	1	1	1	1	1	1	1	1	1	1	1	1	1	1	1	1	1	1	1	1	1	1	1	1	1	1	1	1	1
6''-O-Acetylgenistin	1	1	987522	1.06497e+06	143996	1	1	1	1	1	1	1	1	1	1	1	1	347730	532064	1	1	1	1	1	1	356648	780289	1	36208.9	21249.2	1	1	1	1	1	1	1	1	1	1	1	1	1	1	1	1	1	1	164065
7-Hydroxysecoisolariciresinol	1484557	1	24474068	1	9473254	1	1	1	62211.4	1	199094	1	2.66944e+06	1	1	3.74535e+06	2.01616e+06	593179	215682	1	3346265	1	1	1	1	10936303	1	1	594284	341373	447877	1	1	1	120407	192881	1	1	6.25969e+06	1	1.34393e+06	1	1	1	196640	992313	141793	1	2.26992e+06
5-Pentacosylresorcinol	1	1	1	1	1	1	1.16231e+06	1	1	1	1	1	1	1	1	1	3842.01	4795.91	143852	1	1	1	1	1	1	1	1	557732	36509.3	63214.3	3.41573e+06	12205.7	1	1	1	1	1	1	1	1	1	1	1	1	1	1	1	1	362863
p-Anisaldehyde	1	1	302216	1	1	592711	1	1	1	78405	1	1	176588	1	1	339923	1	383628	199072	1	56832	1	1	1	405266	167141	274194	1	1.88925e+06	1	1	1	407430	144608	1	1	1	1	1	1	651666	1	1	5897724	14569.1	179571	15954.6	1	40414.1
Anethole	1	1	1	1	1	67711.9	1	1	1	1	1	97880.4	198239	1	1	1	33294	1	22886.2	158013	54223.4	1	1	1	1	61145.6	1	1	130515	127967	1	1	154739	1	1	1	197446	247184	1	312684	243577	261814	1	1	155997	33789.2	23092.2	11274.8	7742805
Estragole	1	1	1	1	1	67711.9	1	1	1	1	1	97880.4	198239	1	1	1	33294	1	22886.2	158013	54223.4	1	1	1	1	61145.6	1	1	130515	127967	1	1	154739	1	1	1	197446	247184	1	312684	243577	261814	1	1	155997	33789.2	23092.2	11274.8	7742805
Phytanic acid	1	1	2.09728e+06	786197	312239	216244	1	1	1	1	1	1	1	1	1	380742	783316	2.26183e+06	2.63651e+06	2.32875e+06	1	1	1	1	1	139384	903430	1	1	1	1	1	1	1	1	1	1	1	1	1	1	1	1	1	1	4486481	872545	1.8587e+06	532994
Cyanidin 3-O-sambubioside 5-O-glucoside	1	1	1.37741e+06	1	407649	1	1	1	1	1	1	1	1	1	1	1	1	809121	1.05943e+06	1	1	1	1	1	1	811152	1.28222e+06	1	1	1	1	1	1	1	1	1	1	1	1	1	1	1	1	1	1	1	1	1	1
Delphinidin 3-O-arabinoside	1	1	1	1	1	1	1	1	1	1	1	1	1	1	1	1	1	1	1	1	1	1	1	1	1	199631	1	1	1	1	1	1	1	1	1	1	1	1	1	1	1	1	1	1	1	596801	570166	536819	1
Delphinidin 3-O-xyloside	1	1	1	1	1	1	1	1	1	1	1	1	1	1	1	1	1	1	1	1	1	1	1	1	1	199631	1	1	1	1	1	1	1	1	1	1	1	1	1	1	1	1	1	1	1	596801	570166	536819	1
Malvidin 3-O-glucoside	1	1	1	1	1	1	1	1	1	1	1	1	1	1	1	1	1	1	1	1	1	1	1	1	1	1	1	1	1	1	1	1	1	1	1	1	1	1	1	1	1	1	1	1	1	1	1	1	613037
Pelargonidin 3-O-(6''-succinyl-glucoside)	1	1	1	1	1	1	1	1	1	1	1	1	1	1	1	1	1	1	1	1	1	1	1	1	1	1	1	1	63343.7	16064.3	1	1	1	1	1	1	1	1	1	1	1	1	1	1	1	1	1	1	1
Petunidin 3-O-(6''-acetyl-galactoside)	1	1	1	1	1	1	1	1	1	1	1	1	1	1	1	1	1	1	1	1	1	1	1	1	1	1	1	1	1	1	1	1	1	1	374040	297546	1	1	1	1	1	1	1	1	1	1	1	1	1
Petunidin 3-O-(6''-acetyl-glucoside)	1	1	1	1	1	1	1	1	1	1	1	1	1	1	1	1	1	1	1	1	1	1	1	1	1	1	1	1	1	1	1	1	1	1	374040	297546	1	1	1	1	1	1	1	1	1	1	1	1	1
Diosmin	1	1	6992750	1	1.54155e+06	1	1	1	1	1	1	1	1	1	1	1	1	3498509	4784145	1	1	1	1	1	1	3.59089e+06	6.4476e+06	5.52532e+06	1	1	1	1	1	1	1	1	1	1	1	1	1	1	1	1	384621	295357	233046	248758	1
Neodiosmin	1	1	6992750	1	1.54155e+06	1	1	1	1	1	1	1	1	1	1	1	1	3498509	4784145	1	1	1	1	1	1	3.59089e+06	6.4476e+06	5.52532e+06	1	1	1	1	1	1	1	1	1	1	1	1	1	1	1	1	384621	295357	233046	248758	1
Jaceidin 4'-O-glucuronide	1	1	1	1	1	1	1	1	1	1	1	1	1	1	1	1	1	34678.7	1	1	1	1	1	1	1	40205.2	1	1	1	1	1	1	1	1	1	1	1	1	1	1	1	1	1	1	1	29683.2	17881.3	1	1
Kaempferol 3,7,4'-O-triglucoside	1	1	1	1	1	1	1	1	1	1	1	1	1	1	1	1	1	1	1	1	1	1	1	1	1	1	1	1	1	1	1	1	1	1	1	1	1	1	1	1	1	1	1	1	1	1	1	1	1
Kaempferol 3-O-(2''-rhamnosyl-6''-acetyl-galactoside) 7-O-rhamnoside	1	1	1	1	1	1	1	1	1	1	1	1	1	1	1	1	1	1	1	1	1	1	1	1	1	1	1	1	1	1	1	1	1	1	1	1	1	1	1	1	1	1	1	1	1	1	1	1	1
Kaempferol 3-O-sophoroside 7-O-glucoside	1	1	1	1	1	1	1	1	1	1	1	1	1	1	1	1	1	1	1	1	1	1	1	1	1	1	1	1	1	1	1	1	1	1	1	1	1	1	1	1	1	1	1	1	1	1	1	1	1
Quercetin 3-O-glucosyl-rhamnosyl-galactoside	1	1	1	1	1	1	1	1	1	1	1	1	1	1	1	1	1	1	1	1	1	1	1	1	1	1	1	1	1	1	1	1	1	1	1	1	1	1	1	1	1	1	1	1	1	1	1	1	1
Quercetin 3-O-glucosyl-rhamnosyl-glucoside	1	1	1	1	1	1	1	1	1	1	1	1	1	1	1	1	1	1	1	1	1	1	1	1	1	1	1	1	1	1	1	1	1	1	1	1	1	1	1	1	1	1	1	1	1	1	1	1	1
Spinacetin 3-O-glucosyl-(1-6)-glucoside	1	1	642670	1	1	1	1	1	1	1	1	1	1	1	1	1	30477.2	1	1	1	1	1	1	1	1	568859	1172490	1	1	1	1	1	1	1	17447.4	16811.2	1	1	42455.6	1	1	1	1	1	1	1	1	1	1
Secoisolariciresinol-sesquilignan	1	1	1	1	1	1	1	1	1	1	1	1	1	1	1	1	1	1	1	1	1	1	1	1	1	1	1	1	1	1	1	1	1	1	1	1	1	1	1	1	1	1	1	1	1	1	1	1	5660000
5-Nonadecylresorcinol	1	1	1	1	1	1	1	1	1	1	1	1	1	1	1	1	1	16627.8	27819.5	1	1	1	1	1	1	1	1	1	1	1	1	1	1	1	1	1	1	1	1	1	1	1	1	1	1	1	1	1	1
5-Pentadecylresorcinol	1	1	61357.6	1	245967	1.0149e+06	1	50355.6	1	275727	1	3.68335e+06	25198.5	1	795506	4534099	1386778	1.38795e+06	907836	1.93554e+06	418059	1	1	1	1	203426	181279	262478	1.59605e+06	1.2908e+06	1	1	101236	1	1.62819e+06	960688	42869.5	78924.1	1	1	5924190	1	1	812916	569228	362735	817727	738781	1
Vanillin	1	1	761132	1	105769	1	1	1	225190	441825	632191	750672	1	216162016	1	198377	1	1.39771e+06	954683	53928.2	177518	1	1	1	1	143182	287503	1	1	1	1	1	1	1	508568	463369	1	1	966865	1	475218	1	776920	1	455331	2.15036e+06	557139	1.59683e+06	1
2-Methoxy-5-prop-1-enylphenol	1	1	1	1	1	251151216	1	1	1	1	1	981316	1	1	1	1	1.0241e+06	1	186051	554698	1	1	1	1	1	1	1	1	1	185596320	1	54359996	1	1	33725724	35533812	1	1	1	1	1	1	1	8.14626e+06	1	1	1	1	679863
Eugenol	1	1	1	1	1	251151216	1	1	1	1	1	981316	1	1	1	1	1.0241e+06	1	186051	554698	1	1	1	1	1	1	1	1	1	185596320	1	54359996	1	1	33725724	35533812	1	1	1	1	1	1	1	8.14626e+06	1	1	1	1	679863
Demethyloleuropein	1	1	1	1	1	1	1	1	1	1	1	1	1	1	1	1	23146.2	22464.8	1	1	1	1	1	1	500007	310333	1	127822	1	1	1	1	1	1	1	1	1	1	1	1	1	1	1	1	1	1.00472e+06	867762	812464	1
Oleuropein	1	1	1	1	1	1	1	1	1	1	1	1	1	1	1	1	1	1	1	1	1	1	1	1	1	1	1	1	1	1	1	1	1	1	1	1	1	1	1	1	1	1	1	1	1	1	1	1	56596.5
Valoneic acid dilactone	1	1	1	1	1	1	1	1	1	1	1	1	1	1	1	1	1	1	1	22415.8	1	1	1	1	1	1	1	1	1	1	1	1	1	1	57022.3	35789	1	1	21784.3	1	44753	1	1	1	1	1	1	1	1
24-Methylcholestanol ferulate	1	1	1	1	1	199210	1	1	1	1	1	61641.9	1	1	1	1	1	1	1	21251.5	1	1	1	1	1	1	1	1	97767	16336.7	1	1	1	1	456389	387350	1	1	487651	539523	458064	59616.2	1	86716.2	1	1	1	1	136289
24-Methylcholesterol ferulate	1	1	1	1	1	1	1	1	1	1	1	1	1	1	1	1	1	1	1	1	1	1	1	1	1	1	1	1	1	1	1	1	1	1	1	1	1	1	1	1	1	1	1	1	1	1	1	1	1
24-Methylenecholestanol ferulate	1	1	1	1	1	1	1	1	1	1	1	1	1	1	1	1	1	1	1	1	1	1	1	1	1	1	1	1	1	1	1	1	1	1	1	1	1	1	1	1	1	1	1	1	1	1	1	1	1
24-Methyllathosterol ferulate	1	1	1	1	1	1	1	1	1	1	1	1	1	1	1	1	1	1	1	1	1	1	1	1	1	1	1	1	1	1	1	1	1	1	1	1	1	1	1	1	1	1	1	1	1	1	1	1	1
5-5'-Dehydrodiferulic acid	1	345255	1	1	1	1	133967	1	71419.7	1	135282	91168.8	1	1	53172.7	1	1	1	1	1	1	1	1	1	1	1	1	1	1	1	1	78113.1	21972.4	1	1	1	1	1	1	1	1	1	1	89189.5	1	1	1	1	68014.3
5-8'-Benzofuran dehydrodiferulic acid	1	345255	1	1	1	1	133967	1	71419.7	1	135282	91168.8	1	1	53172.7	1	1	1	1	1	1	1	1	1	1	1	1	1	1	1	1	78113.1	21972.4	1	1	1	1	1	1	1	1	1	1	89189.5	1	1	1	1	68014.3
5-8'-Dehydrodiferulic acid	1	345255	1	1	1	1	133967	1	71419.7	1	135282	91168.8	1	1	53172.7	1	1	1	1	1	1	1	1	1	1	1	1	1	1	1	1	78113.1	21972.4	1	1	1	1	1	1	1	1	1	1	89189.5	1	1	1	1	68014.3
8-O-4'-Dehydrodiferulic acid	1	345255	1	1	1	1	133967	1	71419.7	1	135282	91168.8	1	1	53172.7	1	1	1	1	1	1	1	1	1	1	1	1	1	1	1	1	78113.1	21972.4	1	1	1	1	1	1	1	1	1	1	89189.5	1	1	1	1	68014.3
Avenanthramide 2p	1	1	479726	1	344346	1	1	1	1	1	1	1	1	1	1	1	1	1	1	1	1	1	1	1	1	295105	333042	1	254089	141549	1	1	1	1	1	1	1	1	1	1	1	1	1	1	41355.3	667913	1	1	262488
Rosmarinic acid	1	1	4.0841e+06	5168003	1	977530	395641	1	8808970	6655363	7985064	5.85865e+06	1	1	4.03074e+06	10756111	1	3343983	4405592	3300734	1	1	1	1	5677658	4.79135e+06	6.03655e+06	1	806510	400389	1	576937	13871921	18130044	13175032	7638184	1	1	7.73193e+06	16065517	806910	1.11086e+06	1	54348.3	7.36742e+06	6075750	6.13961e+06	5932809	1
4-Hydroxyphenylacetic acid	1	1	761132	1	105769	1	1	1	225190	441825	632191	750672	1	216162016	1	198377	1	1.39771e+06	954683	53928.2	177518	1	1	1	1	143182	287503	1	1	1	1	1	1	1	508568	463369	1	1	966865	1	475218	1	776920	1	455331	2.15036e+06	557139	1.59683e+06	1
Peonidin 3-O-(6''-p-coumaroyl-glucoside)	1	1	28484538	1	5.59276e+06	2.58815e+06	684776	1	564438	1.35485e+06	4252851	1	536506	1	1	1	1	13644829	16854470	1	1	1	1	1	1	12975016	19690636	1	1	10613.1	1	241016	3.06695e+06	916831	9522436	16895.9	16016221	1	10072864	7111.16	1	1	1	222075	1	1	1	1	1
Pigment A	1	1	28484538	1	5.59276e+06	2.58815e+06	684776	1	564438	1.35485e+06	4252851	1	536506	1	1	1	1	13644829	16854470	1	1	1	1	1	1	12975016	19690636	1	1	10613.1	1	241016	3.06695e+06	916831	9522436	16895.9	16016221	1	10072864	7111.16	1	1	1	222075	1	1	1	1	1
Delphinidin 3,5-O-diglucoside	1	1	2.69909e+06	1	2.08442e+06	1	1	1	1	1	1	1	1	1	1	1	1	4780383	5308454	1	1	1	1	1	1	4543731	5308950	1	1	1	1	1	1	1	1	1	1	1	1	1	1	1	1	1	1	1.57949e+06	1.39513e+06	1.35879e+06	1
Delphinidin 3-O-galactoside	1	1	1	1	168627	1	1	1	1	1	1	1	1	1	1	1	103927	1	15997.5	1	1	1	1	1	1	1	1	1	1	1	1	1	1	1	1	1	1	1	1	1	1	1	1	1	1	1	1	1	1
Delphinidin 3-O-glucoside	1	1	1	1	168627	1	1	1	1	1	1	1	1	1	1	1	103927	1	15997.5	1	1	1	1	1	1	1	1	1	1	1	1	1	1	1	1	1	1	1	1	1	1	1	1	1	1	1	1	1	1
Delphinidin 3-O-glucosyl-glucoside	1	1	2.69909e+06	1	2.08442e+06	1	1	1	1	1	1	1	1	1	1	1	1	4780383	5308454	1	1	1	1	1	1	4543731	5308950	1	1	1	1	1	1	1	1	1	1	1	1	1	1	1	1	1	1	1.57949e+06	1.39513e+06	1.35879e+06	1
Pelargonidin 3,5-O-diglucoside	1	1	4714087	1	2.36383e+06	1	1	1	1	1	1	1	1	1	1	1	126718	15902.5	236844	1	1	1	1	1	1	4672535	691319	1	1	1	1	1	1	1	1	1	1	1	1	1	1	1	1	1	1	1	1	1	1
Luteolin 7-O-diglucuronide	1	1	1	1	190848	1	1	1	1	1	1	1	1	1	1	1	307443	133521	57670.2	1	1	1	1	1	1	320886	16189.6	1	1	1	1	1	1	1	1	1	1	1	1	1	1	1	1	1	1	10374.5	1	1	1
Kaempferol 3-O-glucosyl-rhamnosyl-galactoside	1	1	1	1	1	1	1	1	1	1	1	1	1	1	1	1	435903	465778	527786	1	1	1	1	1	1	1	1	1	1	1	1	1	1	1	1	1	1	1	1	1	1	1	1	1	1	1	1	1	1
Kaempferol 3-O-glucosyl-rhamnosyl-glucoside	1	1	1	1	1	1	1	1	1	1	1	1	1	1	1	1	435903	465778	527786	1	1	1	1	1	1	1	1	1	1	1	1	1	1	1	1	1	1	1	1	1	1	1	1	1	1	1	1	1	1
Quercetin 3-O-rhamnosyl-rhamnosyl-glucoside	1	1	1	1	1	1	1	1	1	1	1	1	1	1	1	1	435903	465778	527786	1	1	1	1	1	1	1	1	1	1	1	1	1	1	1	1	1	1	1	1	1	1	1	1	1	1	1	1	1	1
Spinacetin 3-O-(2""-p-coumaroylglucosyl)(1-6)-[apiosyl(1-2)]-glucoside	1	1	1	1	1	1	1	1	1	1	1	1	1	1	1	1	73156.5	22316.6	173812	1	1	1	1	1	1	1	1	1	1	1	1	1	1	1	1	1	1	1	1	1	1	1	1	1	1	1	1	1	1
Medioresinol	1	1	955339	1	1487430	1	982298	1	353125	370634	117985	1	300742	92751	167387	377228	1.35252e+06	1.46119e+06	1409173	1	611704	288669	350684	485815	1.50188e+06	1.09154e+06	1.741e+06	1.36623e+06	3.50384e+06	2748654	1.73842e+06	1.71999e+06	176668	334393	1	1	1	1	1	319646	1	828960	913421	1.0658e+06	501345	630615	15755.9	433968	6754644
Trachelogenin	1	1	955339	1	1487430	1	982298	1	353125	370634	117985	1	300742	92751	167387	377228	1.35252e+06	1.46119e+06	1409173	1	611704	288669	350684	485815	1.50188e+06	1.09154e+06	1.741e+06	1.36623e+06	3.50384e+06	2748654	1.73842e+06	1.71999e+06	176668	334393	1	1	1	1	1	319646	1	828960	913421	1.0658e+06	501345	630615	15755.9	433968	6754644
Ellagic acid	1	1	1	1	1	1	12430.6	1	16538.2	10861.6	10621	13099.6	61183.7	1	1	1	1	1	2760.01	1	1	1	1	1	1	1	1	1	1	1	1	1	11508.1	16125.8	2.69351e+06	10518.9	1	11677.4	1	1	1	1	1	16170.4	1	1	1	1	1
Ellagic acid glucoside	1	1	1	1	1	1	1	1	1	1	22634.9	1	1	1	1	1	400646	407418	373493	372000	1	1	1	1	1	54410.6	219352	1	1	1	1	1	1	1	35482	15813.2	1	1	21041.7	1	1	1	1	1	1	1	1	1	1
Gallic acid 3-O-gallate	1	744221	1	191007	1	1.15591e+06	505639	154663	464507	414403	23229.6	4613.23	526780	245621	88233.7	17074.7	1	107116	268992	1	137172	45115.1	89257.2	157667	10317.9	1	455691	41248.2	151932	99135.9	281528	515790	362231	1	1.77366e+06	669243	16072.5	22179.8	10316.4	408499	1	1	95019.4	446589	1	1	1	181919	1
1-Sinapoyl-2,2'-diferuloylgentiobiose	1	1	588062	1	76224	1	1	1	1	1	1	1	1	1	1	1	1	215844	316788	1	1	1	1	1	1	157039	417716	1	1	1	1	1	1	1	1	1	1	1	1	1	1	1	1	1	1	1	1	1	1
Avenanthramide 2c	1	1	1	1	1	97587.7	1	1	1	1	1	1	1	1	1	1	153385	607120	460194	1	1	1	1	1	1	108896	10745.6	1	39761.6	42863.2	1	1	1	1	1	1	1	1	1	1	1	1	1	29476.8	1	210738	210592	216503	1
Avenanthramide K	1	1	1	1	1	97587.7	1	1	1	1	1	1	1	1	1	1	153385	607120	460194	1	1	1	1	1	1	108896	10745.6	1	39761.6	42863.2	1	1	1	1	1	1	1	1	1	1	1	1	1	29476.8	1	210738	210592	216503	1
Curcumin	1	1	1	1	1	1	1	1	1	1	1	1	1	1	1	1	1	1	1	1	1	1	1	1	1	1	22306.2	1	268585	172386	1	1	1	1	164424	168393	1	1	411221	1	324516	1	1	1	10668.8	1	1	1	123518
Cyanidin 3-O-galactoside	1	1	1	1	1	89567.2	22623.5	1	1	1	1	1	1	1	1	1	1	109966	1	1	1	1	1	1	1	188494	205782	1	1	1	1	1	1	1	1	1	1	1	1	1	41564.8	1	1	1	1	1	1	51360.9	1
Cyanidin 3-O-glucoside	1	1	1	1	1	89567.2	22623.5	1	1	1	1	1	1	1	1	1	1	109966	1	1	1	1	1	1	1	188494	205782	1	1	1	1	1	1	1	1	1	1	1	1	1	41564.8	1	1	1	1	1	1	51360.9	1
Peonidin 3-O-arabinoside	1	1	1	1	1	89567.2	22623.5	1	1	1	1	1	1	1	1	1	1	109966	1	1	1	1	1	1	1	188494	205782	1	1	1	1	1	1	1	1	1	1	1	1	1	41564.8	1	1	1	1	1	1	51360.9	1
Petunidin 3-O-arabinoside	1	1	1	1	1	89567.2	22623.5	1	1	1	1	1	1	1	1	1	1	109966	1	1	1	1	1	1	1	188494	205782	1	1	1	1	1	1	1	1	1	1	1	1	1	41564.8	1	1	1	1	1	1	51360.9	1
Resveratrol	1	1	1	1	1	1	47685.3	1	1	1	1	125643	1	1	1	1	1	1	1	1	1	21388.2	37704.5	1	1	1	1	1	1	1	1	1	1	1	363635	401240	1	1	233388	1	213080	1	1	1	1	1	1	1	82238
6''-O-Malonylgenistin	1	1	1	1	1	1	1	1	1	1	1	1	1	1	1	1	1	1	1	1	1	1	1	1	1	1	1	1	1	1	1	1	1	1	1	1	1	1	1	1	1	1	1	1	1	39062.9	32997	28435.9	1
Procyanidin dimer B1	1	1	1	1	1	1	1	1	1	1	24737.1	1	1	1	1	1	1	1	1	1	1	1	1	1	1	72979.2	114578	1	1	1	1	1	65712.9	1	1	1	1	1	1	1	1	1	1	1	1	1	1	1	1
Procyanidin dimer B2	1	1	1	1	1	1	1	1	1	1	24737.1	1	1	1	1	1	1	1	1	1	1	1	1	1	1	72979.2	114578	1	1	1	1	1	65712.9	1	1	1	1	1	1	1	1	1	1	1	1	1	1	1	1
Procyanidin dimer B3	1	1	1	1	1	1	1	1	1	1	24737.1	1	1	1	1	1	1	1	1	1	1	1	1	1	1	72979.2	114578	1	1	1	1	1	65712.9	1	1	1	1	1	1	1	1	1	1	1	1	1	1	1	1
Procyanidin dimer B4	1	1	1	1	1	1	1	1	1	1	24737.1	1	1	1	1	1	1	1	1	1	1	1	1	1	1	72979.2	114578	1	1	1	1	1	65712.9	1	1	1	1	1	1	1	1	1	1	1	1	1	1	1	1
Procyanidin dimer B5	1	1	1	1	1	1	1	1	1	1	24737.1	1	1	1	1	1	1	1	1	1	1	1	1	1	1	72979.2	114578	1	1	1	1	1	65712.9	1	1	1	1	1	1	1	1	1	1	1	1	1	1	1	1
Procyanidin dimer B7	1	1	1	1	1	1	1	1	1	1	24737.1	1	1	1	1	1	1	1	1	1	1	1	1	1	1	72979.2	114578	1	1	1	1	1	65712.9	1	1	1	1	1	1	1	1	1	1	1	1	1	1	1	1
Quercetin 3-O-(6''-acetyl-galactoside) 7-O-rhamnoside	1	1	345124	1	1	1	1	1	1	1	1	1	1	1	1	1	1	1	1	1	1	1	1	1	1	96773.9	128974	1	1	1	1	1	1	1	1	1	1	1	1	1	1	1	1	1	1	1	1	1	1
Caffeoyl tartaric acid	72220.1	2.0861e+06	1	1	1	1	1	1	1	1	23373.3	1408.6	1	1	1	1	1	1	1	1	1	219916	1	1	1	1	1265.8	1	1	1	1	1	6504.5	1	36831	6090.79	4115.22	1	2.21463e+06	1	1	1	1	1	1	1	1	3393.7	1
Pristanic acid	1	1	1	1	1	1	1	1	1	1	610313	777398	118746	1	1	799591	1	1	1	109175	166222	10328.7	11072.6	1	1	1	1	1	1	1	1	1	1	1	695804	771036	1	1	1	1	1	1	1	1	1	1	1	1	1
6-Hydroxyluteolin	1	1	1	1	1	1	24170.4	1	1	1	1	1	1	1	1	1	1	1	1	1	1	1	1	1	1	1	1	1	1	1	1	1	1	1	1	1	1	1	1	1	1	1	1	1	1	1	1	1	1
Kaempferol 7-O-glucoside	1	1	1	17880.1	40701.2	87983.2	104815	1	1	1	94312.9	53848	1	1	1	1	1	1	1	1	579106	433376	436883	1	1	1	1	1	200418	207122	1	335135	1	1	1	1	1	1	1	1	290383	1	1	351780	1	1	1	1	1
Morin	1	1	1	1	1	1	24170.4	1	1	1	1	1	1	1	1	1	1	1	1	1	1	1	1	1	1	1	1	1	1	1	1	1	1	1	1	1	1	1	1	1	1	1	1	1	1	1	1	1	1
Quercetin	1	1	1	1	1	1	24170.4	1	1	1	1	1	1	1	1	1	1	1	1	1	1	1	1	1	1	1	1	1	1	1	1	1	1	1	1	1	1	1	1	1	1	1	1	1	1	1	1	1	1
1,2-Diferuloylgentiobiose	1	1	1	1	1	1	1	1	1	1	1	1	1	1	1	1	1	1	1	1	1	1	1	1	1	1	1	1	1	1	1	1	1	943154	1	639314	1	1	417541	802231	1	1	1	1	1	1	1	1	1
Kaempferide	1	1	1	57599.1	1	1	1	1	1	1	1	1	1	1	1	1	1	1	1	1	1	1	1	1	1	1	1	1	1	1	1	1	1	1	153912	208335	1	1	1	1	1	1	1	1	1	1	1	1	1
5-Nonadecenylresorcinol	1	1	1	1	1	1	1	1	1	1	1	1	1	1	1	1	1	1	1	1	1	1	1	1	1	1	1	1	1	1	1	1	1	1	41079.8	47146.3	1	1	1	1	1	1	1	1	1	1	1	1	1
5-Tricosylresorcinol	1	1	1	1	1	187795	1	86989.8	1	1	1	1	1	1	1	1	1	1	1	1	1	1	1	1	1	1	1	1	1	1	1	1	1	1	1	1	1	1	1	1	1	1	1	1	1	1	1	1	1
[truncated: 99 more columns]

## Sheet: Table S2
BD PCSCs
Compound	p ([C] vs [100 uM SA])	Log FC ([100 uM SA] vs [C])	p ([C] vs [500 uM SA])	Log FC ([500 uM SA] vs [C])	p ([C] vs [1000 uM SA])	Log FC ([1000 uM SA] vs [C])	p ([C] vs [50 uM MJ])	Log FC ([50 uM MJ] vs [C])	p ([C] vs [50 uM MJ + 100 uM SA])	Log FC ([50 uM MJ + 100 uM SA] vs [C])	p ([C] vs [50 uM MJ + 500 uM SA])	Log FC ([50 uM MJ + 500 uM SA] vs [C])	p ([C] vs [50 uM MJ + 1000 uM SA])	Log FC ([50 uM MJ + 1000 uM SA] vs [C])	p ([C] vs [100 uM MJ])	Log FC ([100 uM MJ] vs [C])	p ([C] vs [100 uM MJ + 100 uM SA])	Log FC ([100 uM MJ + 100 uM SA] vs [C])	p ([C] vs [100 uM MJ + 500 uM SA])	Log FC ([100 uM MJ + 500 uM SA] vs [C])	p ([C] vs [100 uM MJ + 1000 uM SA])	Log FC ([100 uM MJ + 1000 uM SA] vs [C])
Delphinidin 3,5-O-diglucoside	-	-	0.0274292	-10.4212	0.0274292	-6	-	-	0.0274292	-12.5779	0.0274292	-7.23749	0.0274292	-10.0934	-	-	-	-	0.0274292	-7.58049	0.0274292	-8.74691
Delphinidin 3-O-rutinoside	-	-	-	-	-	-	-	-	-	-	0.00286085	15.4373	-	-	-	-	-	-	-	-	-	-
Peonidin 3-O-rutinoside	-	-	-	-	-	-	-	-	-	-	0.00466114	35.6248	-	-	-	-	-	-	-	-	-	-
Petunidin 3-O-rhamnoside	-	-	-	-	-	-	0.000220945	2.49507	-	-	-	-	-	-	-	-	-	-	-	-	-	-
Xanthohumol	-	-	-	-	-	-	-	-	-	-	-	-	-	-	0.00743516	7.6542	-	-	-	-	-	-
Phloretin	-	-	-	-	-	-	-	-	-	-	-	-	0.037067	-10.0934	-	-	-	-	-	-	-	-
(+)-Catechin	-	-	-	-	0.0235074	20.7434	-	-	-	-	-	-	-	-	-	-	-	-	-	-	-	-
(+)-Gallocatechin 3-O-gallate	-	-	0.0187704	15.5759	0.00732948	20.984	-	-	-	-	-	-	-	-	-	-	-	-	-	-	-	-
Didymin	-	-	0.00496484	-10.4212	0.00496484	-6	-	-	0.00496484	-12.5779	0.00496484	-7.23749	0.00496484	-10.0934	-	-	0.00496484	-11.8391	0.00496484	-7.58049	0.00496484	-8.74691
Hesperetin	-	-	-	-	0.00556931	18.2116	-	-	-	-	-	-	-	-	-	-	-	-	-	-	-	-
Hesperidin	-	-	-	-	-	-	-	-	-	-	0.00244783	14.912	-	-	-	-	-	-	-	-	-	-
Naringenin	-	-	-	-	0.00158671	-6	-	-	-	-	-	-	-	-	-	-	-	-	0.0137163	19.4422	-	-
Naringin	-	-	-	-	-	-	-	-	-	-	-	-	-	-	0.0114442	12.038	-	-	-	-	-	-
Apigenin	0.000126952	9.18387	-	-	-	-	-	-	-	-	-	-	-	-	-	-	-	-	-	-	-	-
Apigenin 6,8-C-arabinoside-C-glucoside	-	-	-	-	0.000421185	21.4518	-	-	-	-	-	-	-	-	-	-	-	-	-	-	-	-
Diosmin	-	-	-	-	-	-	0.0308429	3.83848	-	-	-	-	-	-	-	-	-	-	-	-	-	-
Luteolin 7-O-diglucuronide	0.0267838	3.7313	-	-	-	-	-	-	-	-	-	-	-	-	-	-	-	-	-	-	-	-
Tangeretin	-	-	-	-	-	-	-	-	-	-	0.000451013	8.41141	-	-	-	-	-	-	-	-	-	-
Isorhamnetin 3-O-glucoside 7-O-rhamnoside	-	-	0.00114485	-10.4212	0.00114485	-6	-	-	0.00114485	-12.5779	0.00114485	-7.23749	0.00114485	-10.0934	-	-	0.00114485	-11.8391	0.00114485	-7.58049	0.00114485	-8.74691
Kaempferol 3-O-acetyl-glucoside	-	-	-	-	0.0323768	18.6809	-	-	-	-	-	-	-	-	-	-	-	-	-	-	-	-
Myricetin 3-O-arabinoside	-	-	0.00767987	-10.4212	0.00767987	-6	-	-	0.00767987	-12.5779	0.00767987	-7.23749	0.00767987	-10.0934	0.00767987	-6.11628	-	-	0.00767987	-7.58049	-	-
Quercetin 3-O-arabinoside	0.000277101	9.18387	-	-	-	-	0.000130722	10.8283	-	-	-	-	-	-	0.00411675	38.8782	-	-	-	-	-	-
Quercetin 7,4'-O-diglucoside	-	-	0.00485665	-2.9284	0.00163114	-6	-	-	-	-	0.00116697	-4.82499	0.00163114	-10.0934	-	-	-	-	0.00546366	-2.77023	0.00163114	-8.74691
6''-O-Acetyldaidzin	0.000819388	9.18387	-	-	-	-	-	-	-	-	-	-	-	-	-	-	-	-	-	-	-	-
6''-O-Malonyldaidzin	-	-	-	-	-	-	-	-	-	-	0.000136796	15.8574	-	-	-	-	-	-	-	-	-	-
Formononetin	0.000224534	-5.60533	-	-	-	-	-	-	-	-	-	-	-	-	-	-	-	-	-	-	-	-
Conidendrin	0.0395898	-2.3169	0.000692083	-10.4212	0.000692083	-6	0.000692083	-3.29816	0.000692083	-12.5779	0.000692083	-7.23749	0.000692083	-10.0934	-	-	-	-	0.000692083	-7.58049	0.000692083	-8.74691
Medioresinol	-	-	-	-	0.000242761	19.4764	-	-	-	-	-	-	-	-	-	-	-	-	-	-	-	-
Pinoresinol	-	-	-	-	-	-	-	-	-	-	-	-	0.045789	8.33003	-	-	-	-	-	-	-	-
Sesaminol	-	-	-	-	0.000930523	37.6487	-	-	-	-	-	-	-	-	-	-	-	-	0.0158334	32.1772	-	-
4-Vinylguaiacol	-	-	-	-	-	-	-	-	0.00423007	-6.41441	-	-	-	-	-	-	0.0182023	-4.88467	-	-	-	-
5-Pentacosylresorcinol	-	-	-	-	-	-	-	-	0.000372787	27.4071	-	-	-	-	-	-	-	-	-	-	-	-
2,3-Dihydroxy-1-guaiacylpropanone	-	-	-	-	0.000145894	19.6424	-	-	-	-	-	-	-	-	-	-	-	-	-	-	-	-
Mellein	-	-	-	-	0.000239347	37.6487	-	-	-	-	-	-	-	-	-	-	-	-	-	-	-	-
Umbelliferone	-	-	0.00108625	-10.4212	0.00108625	-6	0.00108625	-10.4299	0.00108625	-12.5779	0.00108625	-7.23749	0.00108625	-10.0934	-	-	0.00108625	-11.8391	0.00108625	-7.58049	0.00108625	-8.74691
Anethole	-	-	-	-	-	-	-	-	-	-	0.00217976	17.1614	-	-	-	-	-	-	-	-	-	-
Guaiacol	-	-	-	-	0.00144443	16.0652	-	-	-	-	-	-	-	-	-	-	-	-	-	-	-	-
Coumestrol	-	-	0.0132197	-10.4212	0.0132197	-6	-	-	0.0132197	-12.5779	0.0132197	-7.23749	0.0132197	-10.0934	-	-	-	-	0.0132197	-7.58049	0.0132197	-8.74691
Pyrogallol	-	-	-	-	0.00320396	19.4499	-	-	-	-	-	-	-	-	-	-	-	-	-	-	-	-
Hydroxytyrosol 4-O-glucoside	-	-	0.0373368	-3.28453	-	-	-	-	-	-	-	-	-	-	-	-	-	-	-	-	-	-
p-HPEA-AC	-	-	-	-	0.00786221	17.254	-	-	-	-	-	-	-	-	-	-	-	-	-	-	-	-
p-HPEA-EA	-	-	0.00100987	-10.4212	0.00100987	-6	-	-	0.00100987	-12.5779	0.00100987	-7.23749	0.00100987	-10.0934	-	-	-	-	0.00100987	-7.58049	0.00100987	-8.74691
3-Hydroxybenzoic acid	-	-	-	-	0.0051181	23.0863	-	-	-	-	-	-	-	-	-	-	-	-	-	-	-	-
Ellagic acid glucoside	0.000126801	9.18387	-	-	-	-	-	-	-	-	-	-	-	-	-	-	-	-	-	-	-	-
Gallic acid 3-O-gallate	-	-	-	-	0.0189173	18.168	-	-	-	-	-	-	-	-	-	-	-	-	-	-	-	-
Gallic acid 4-O-glucoside	-	-	0.00146387	-10.4212	0.00146387	-6	-	-	0.00146387	-12.5779	0.00146387	-7.23749	0.00146387	-10.0934	-	-	0.00414127	-2.13845	0.00146387	-7.58049	0.00146387	-8.74691
Protocatechuic acid	0.0237392	6.12258	-	-	-	-	-	-	-	-	-	-	-	-	-	-	-	-	-	-	-	-
Syringic acid	-	-	-	-	-	-	-	-	-	-	-	-	0.000366935	11.5115	-	-	-	-	-	-	-	-
3-Feruloylquinic acid	0.0131567	2.55995	-	-	0.0374982	-6	-	-	0.00214984	3.16195	0.0249126	2.48506	0.0374982	-10.0934	-	-	0.00086654	3.46984	0.0374982	-7.58049	0.0374982	-8.74691
Avenanthramide K	-	-	-	-	-	-	0.000839318	-3.18616	-	-	-	-	-	-	-	-	-	-	-	-	-	-
Caffeic acid 4-O-glucoside	-	-	-	-	0.00552202	17.559	-	-	-	-	-	-	-	-	-	-	-	-	-	-	-	-
Caffeic acid ethyl ester	-	-	-	-	0.00713575	37.6487	-	-	-	-	-	-	-	-	-	-	-	-	0.0415186	32.1772	-	-
Caffeoyl aspartic acid	0.000129282	9.18387	-	-	-	-	-	-	-	-	-	-	-	-	-	-	-	-	-	-	-	-
Chicoric acid	-	-	-	-	0.000978523	19.6541	-	-	-	-	-	-	-	-	-	-	-	-	-	-	-	-
Cinnamic acid	-	-	-	-	0.000263156	15.5905	-	-	-	-	-	-	-	-	-	-	-	-	-	-	-	-
Ferulic acid 4-O-glucoside	-	-	-	-	0.0199757	18.5988	-	-	-	-	-	-	-	-	-	-	-	-	-	-	-	-
Feruloyl tartaric acid	-	-	-	-	-	-	-	-	-	-	0.0107522	10.4451	-	-	-	-	-	-	-	-	-	-
p-Coumaric acid	-	-	-	-	0.000501699	16.9321	-	-	-	-	-	-	-	-	-	-	-	-	-	-	-	-
p-Coumaric acid ethyl ester	-	-	-	-	0.000772595	18.9048	-	-	-	-	-	-	-	-	-	-	-	-	0.0426468	21.253	-	-
p-Coumaroylquinic acid	0.00212699	-2.982	0.0270675	-2.8639	-	-	0.00901079	-2.89112	-	-	-	-	0.000216504	-4.65016	-	-	-	-	-	-	-	-
d-Viniferin	-	-	0.000132067	-6.94745	0.00216171	-6	-	-	0.000126875	-6.2271	0.00216171	-7.23749	0.00216171	-10.0934	-	-	0.00257066	-3.08139	0.00216171	-7.58049	0.00216171	-8.74691
Piceatannol	-	-	-	-	0.0101215	18.5495	-	-	-	-	0.0422195	12.048	-	-	-	-	-	-	-	-	-	-
Piceatannol 3-O-glucoside	-	-	-	-	0.000574397	21.4434	-	-	-	-	-	-	-	-	-	-	-	-	-	-	-	-
Phytanic acid	-	-	-	-	-	-	0.00319829	-2.99953	-	-	-	-	-	-	-	-	-	-	-	-	-	-
Pelargonidin 3-O-arabinoside	-	-	0.0003705	-10.4212	0.0003705	-6	-	-	0.0003705	-12.5779	0.0003705	-7.23749	0.0003705	-10.0934	0.0003705	-6.11628	-	-	0.0003705	-7.58049	0.0003705	-8.74691
1,4-Naphtoquinone	-	-	0.000150471	-10.4212	0.000150471	-6	0.000364915	-2.35554	0.000150471	-12.5779	0.000150471	-7.23749	0.000134437	-3.87085	-	-	0.000142444	-3.79668	-	-	0.000452404	-2.18122
3,4-Dihydroxyphenylglycol	-	-	-	-	0.00045227	17.5276	-	-	-	-	-	-	-	-	-	-	-	-	-	-	-	-
Dihydro-p-coumaric acid	-	-	-	-	0.000250121	21.6494	-	-	-	-	-	-	-	-	0.0232734	14.7535	-	-	-	-	-	-
Cyanidin 3-O-(6''-acetyl-glucoside)	0.000126804	-8.40799	0.000126804	-10.4212	0.000126804	-6	-	-	-	-	0.000126804	-7.23749	0.000126804	-10.0934	0.000126804	-6.11628	0.000126804	-11.8391	0.000126804	-7.58049	0.000126804	-8.74691
Cyanidin 3-O-arabinoside	-	-	0.0377596	-2.6822	0.00237565	-6	-	-	0.00237565	-12.5779	0.00237565	-7.23749	0.00237565	-10.0934	-	-	0.00237565	-11.8391	0.00237565	-7.58049	0.00237565	-8.74691
Ligstroside	0.00150367	-8.40799	0.00150367	-10.4212	0.00150367	-6	-	-	0.00150367	-12.5779	-	-	-	-	-	-	0.00150367	-11.8391	0.00150367	-7.58049	0.00150367	-8.74691
Dihydromyricetin 3-O-rhamnoside	-	-	-	-	-	-	0.000126801	10.8283	-	-	-	-	-	-	-	-	-	-	-	-	-	-
Theaflavin	-	-	-	-	0.00287303	37.6487	-	-	-	-	-	-	-	-	-	-	-	-	-	-	-	-
Stigmastanol ferulate	-	-	-	-	-	-	-	-	-	-	-	-	-	-	-	-	-	-	0.000557069	11.7764	-	-
Pristanic acid					0.000127587	37.6487
Apigenin 7-O-glucuronide					0.000206194	37.6487
Kaempferol 7-O-glucoside					0.000126801	37.6487
BH PCSCs
Compound	p ([C] vs [100 uM SA])	Log FC ([100 uM SA] vs [C])	p ([C] vs [500 uM SA])	Log FC ([500 uM SA] vs [C])	p ([C] vs [1000 uM SA])	Log FC ([1000 uM SA] vs [C])	p ([C] vs [50 uM MJ])	Log FC ([50 uM MJ] vs [C])	p ([C] vs [50 uM MJ + 100 uM SA])	Log FC ([50 uM MJ + 100 uM SA] vs [C])	p ([C] vs [50 uM MJ + 500 uM SA])	Log FC ([50 uM MJ + 500 uM SA] vs [C])	p ([C] vs [50 uM MJ + 1000 uM SA])	Log FC ([50 uM MJ + 1000 uM SA] vs [C])	p ([C] vs [100 uM MJ])	Log FC ([100 uM MJ] vs [C])	p ([C] vs [100 uM MJ + 100 uM SA])	Log FC ([100 uM MJ + 100 uM SA] vs [C])	p ([C] vs [100 uM MJ + 500 uM SA])	Log FC ([100 uM MJ + 500 uM SA] vs [C])	p ([C] vs [100 uM MJ + 1000 uM SA])	Log FC ([100 uM MJ + 1000 uM SA] vs [C])
Cyanidin 3-O-(6''-acetyl-glucoside)	-	-	-	-	-	-	-	-	-	-	-	-	-	-	0.0228672	8.62468	-	-	-	-	-	-
Delphinidin 3-O-feruloyl-glucoside	-	-	-	-	-	-	-	-	-	-	-	-	-	-	-	-	-	-	-	-	-	-
Malvidin 3,5-O-diglucoside	-	-	0.0337396	-6.95673	0.0337396	-7.72919	-	-	0.0337396	-8.32318	0.0337396	-8.67659	0.0337396	-8.12832	-	-	0.0337396	-10.1239	0.0337396	-6	0.0337396	-9.50813
Malvidin 3-O-(6''-caffeoyl-glucoside)	-	-	0.0027172	-6.95673	0.0027172	-7.72919	-	-	-	-	0.0027172	-8.67659	0.0027172	-8.12832	-	-	0.0027172	-10.1239	0.0027172	-6	0.0027172	-9.50813
Malvidin 3-O-arabinoside	-	-	0.000127597	-6.95673	0.000127597	-7.72919	-	-	-	-	0.000127597	-8.67659	0.000127597	-8.12832	0.000127597	-6.57898	0.000127597	-10.1239	0.000127597	-6	0.000127597	-9.50813
Malvidin 3-O-galactoside	0.0349856	9.11851	-	-	-	-	-	-	0.00373133	9.17682	-	-	-	-	-	-	-	-	-	-	-	-
Pelargonidin 3-O-(6''-malonyl-glucoside)	-	-	0.000802423	-6.95673	0.000802423	-7.72919	0.000802423	-6.23309	0.000802423	-8.32318	0.000802423	-8.67659	0.000802423	-8.12832	0.000802423	-6.57898	0.000802423	-10.1239	0.000802423	-6	0.000802423	-9.50813
Petunidin 3-O-(6''-p-coumaroyl-glucoside)	-	-	0.000126933	-6.95673	0.000126933	-7.72919	0.000126933	-6.23309	0.000126933	-8.32318	0.000126933	-8.67659	0.000126933	-8.12832	0.000126933	-6.57898	0.000126933	-10.1239	0.000126933	-6	0.000126933	-9.50813
Petunidin 3-O-glucoside	-	-	-	-	-	-	-	-	-	-	-	-	-	-	-	-	-	-	-	-	-	-
Petunidin 3-O-rhamnoside	-	-	0.000176111	-6.95673	0.000176111	-7.72919	-	-	-	-	0.000176111	-8.67659	0.000176111	-8.12832	-	-	0.000176111	-10.1239	0.000176111	-6	0.000176111	-9.50813
3-Hydroxyphloretin 2'-O-xylosyl-glucoside	-	-	0.00138928	-6.95673	-	-	-	-	-	-	0.00138928	-8.67659	0.00138928	-8.12832	0.00138928	-6.57898	0.00138928	-10.1239	0.00138928	-6	0.00138928	-9.50813
Phloretin 2'-O-xylosyl-glucoside	-	-	0.000457626	-6.95673	0.000457626	-7.72919	-	-	-	-	0.000457626	-8.67659	0.000457626	-8.12832	-	-	0.000457626	-10.1239	0.000457626	-6	0.000457626	-9.50813
Dihydroquercetin	0.000537915	9.11851	-	-	-	-	-	-	-	-	-	-	-	-	-	-	-	-	-	-	-	-
(+)-Catechin 3-O-glucose	-	-	-	-	0.00298825	-3.81632	-	-	-	-	0.000236461	-8.67659	0.000236461	-8.12832	-	-	0.000236461	-10.1239	0.000236461	-6	0.000236461	-9.50813
Theaflavin	-	-	-	-	-	-	-	-	-	-	-	-	-	-	-	-	-	-	0.0422997	17.432	-	-
Didymin	-	-	0.000781678	-6.95673	0.000781678	-7.72919	0.000781678	-6.23309	0.000781678	-8.32318	0.000781678	-8.67659	0.000781678	-8.12832	0.000781678	-6.57898	0.000781678	-10.1239	0.000781678	-6	0.000781678	-9.50813
Eriocitrin	0.00479987	9.11851	-	-	-	-	-	-	-	-	-	-	-	-	-	-	-	-	-	-	-	-
Hesperidin	-	-	-	-	-	-	-	-	-	-	-	-	-	-	-	-	-	-	0.000354985	13.2722	-	-
Apigenin 6-C-glucoside	-	-	0.0197474	-2.4199	0.0194291	-7.72919	-	-	-	-	0.0194291	-8.67659	0.0194291	-8.12832	-	-	0.0194291	-10.1239	-	-	0.0194291	-9.50813
Chrysoeriol 7-O-(6''-malonyl-glucoside)	-	-	0.0211709	-6.95673	0.0211709	-7.72919	0.0211709	-6.23309	0.0211709	-8.32318	0.0211709	-8.67659	0.0211709	-8.12832	-	-	0.0211709	-10.1239	0.0211709	-6	0.0211709	-9.50813
Luteolin	-	-	-	-	-	-	-	-	-	-	-	-	-	-	-	-	-	-	-	-	-	-
3-Methoxynobiletin	-	-	0.0306018	-6.95673	0.0306018	-7.72919	-	-	-	-	0.0306018	-8.67659	-	-	-	-	-	-	0.0306018	-6	0.0306018	-9.50813
Isorhamnetin 3-O-glucoside	-	-	0.0179727	-2.86524	0.000824073	-7.72919	-	-	-	-	0.000824073	-8.67659	0.000824073	-8.12832	-	-	0.011854	-3.69995	0.000824073	-6	0.000824073	-9.50813
Isorhamnetin 3-O-glucoside 7-O-rhamnoside	-	-	0.000129091	-2.86524	0.000129091	-7.72919	-	-	-	-	0.000129091	-8.67659	0.000129091	-8.12832	-	-	0.000129091	-10.1239	0.000129091	-6	0.000129091	-9.50813
Isorhamnetin 3-O-rutinoside	-	-	0.000169871	-6.95673	0.000169871	-7.72919	0.000169871	-6.23309	0.000169871	-8.32318	0.000169871	-8.67659	0.000169871	-8.12832	0.000169871	-6.57898	0.000169871	-10.1239	0.000169871	-6	0.000169871	-9.50813
Myricetin	-	-	-	-	0.00219678	4.56363	-	-	-	-	-	-	-	-	-	-	-	-	-	-	-	-
Myricetin 3-O-arabinoside	0.000126801	9.11851	-	-	-	-	-	-	-	-	-	-	-	-	-	-	-	-	-	-	-	-
Myricetin 3-O-glucoside	-	-	0.00315016	-2.96197	0.0032323	-3.37335	-	-	-	-	0.00116358	-8.67659	0.00116358	-8.12832	-	-	0.00167371	-3.48967	0.00116358	-6	0.00116358	-9.50813
Myricetin 3-O-rhamnoside	-	-	-	-	-	-	-	-	-	-	-	-	-	-	-	-	-	-	-	-	-	-
Quercetin 3-O-(6""-malonyl-glucoside)	-	-	0.000147484	-6.95673	0.000147484	-4	-	-	-	-	0.000147484	-8.67659	0.000147484	-8.12832	-	-	0.000147484	-10.1239	0.000147484	-6	0.000147484	-9.50813
Quercetin 3-O-glucosyl-xyloside	-	-	-	-	-	-	-	-	-	-	0.00674481	3.11908	-	-	-	-	-	-	-	-	-	-
6''-O-Acetyldaidzin	-	-	0.0152468	-3.17152	0.0372783	-3.15549	-	-	-	-	0.00614926	-8.67659	0.00614926	-8.12832	-	-	0.0139161	-3.27182	0.00614926	-6	0.00614926	-9.50813
6''-O-Acetylglycitin	-	-	-	-	0.0347397	-2.86365	-	-	-	-	-	-	-	-	-	-	-	-	-	-	-	-
Daidzin	-	-	-	-	0.00737937	-7.72919	-	-	-	-	0.00737937	-8.67659	0.00737937	-8.12832	-	-	0.00737937	-3.27182	0.00737937	-6	0.00737937	-9.50813
Glycitin	-	-	-	-	0.000822007	-7.72919	-	-	-	-	0.000822007	-8.67659	0.000506096	-3.62762	-	-	0.000822007	-2.67282	0.000822007	-6	0.000822007	-9.50813
Anhydro-secoisolariciresinol	-	-	-	-	-	-	-	-	-	-	-	-	-	-	-	-	-	-	0.0435199	24.8544	-	-
Matairesinol	0.032914	3.9641	-	-	-	-	-	-	0.0138987	2.02131	-	-	-	-	-	-	-	-	-	-	-	-
Todolactol A	-	-	0.0111169	-2.57759	0.000708753	-3.61223	-	-	-	-	0.00144134	-8.67659	0.00144134	-3.62762	-	-	0.00144134	-10.1239	0.00144134	-6	0.000162204	-4.75565
5-Pentacosenylresorcinol	0.000416348	9.11851	-	-	-	-	-	-	0.000897065	9.17682	-	-	-	-	-	-	-	-	-	-	-	-
Bisdemethoxycurcumin	-	-	0.00136452	-3.92596	-	-	-	-	-	-	-	-	-	-	-	-	-	-	-	-	-	-
Demethoxycurcumin	-	-	-	-	-	-	-	-	-	-	-	-	-	-	-	-	0.0216193	-2.8335	-	-	-	-
[6]-Gingerol	-	-	-	-	-	-	-	-	-	-	-	-	-	-	-	-	-	-	0.0204766	17.7622	-	-
Catechol	-	-	-	-	-	-	-	-	-	-	0.03626	-8.67659	0.03626	-8.12832	-	-	0.03626	-10.1239	-	-	0.03626	-9.50813
Coumestrol	-	-	0.000141319	-6.95673	0.000141319	-7.72919	-	-	-	-	0.000141319	-8.67659	0.000141319	-8.12832	-	-	0.000141319	-10.1239	0.000141319	-6	0.000141319	-9.50813
3,4-DHPEA-EA	-	-	0.00246804	-6.95673	0.00246804	-7.72919	0.00246804	-6.23309	-	-	0.00246804	-8.67659	0.00246804	-8.12832	0.00246804	-6.57898	0.00246804	-10.1239	0.00246804	-6	0.00246804	-9.50813
Oleoside dimethylester	-	-	-	-	0.000137748	-7.72919	-	-	-	-	0.000137748	-8.67659	0.000137748	-8.12832	0.00169204	-2.56369	0.000137748	-10.1239	0.000137748	-6	0.000137748	-9.50813
p-HPEA-AC	-	-	-	-	-	-	-	-	-	-	-	-	-	-	-	-	-	-	0.0482173	17.0636	-	-
p-HPEA-EA	-	-	0.000680846	-6.95673	0.000680846	-7.72919	-	-	-	-	0.000680846	-8.67659	0.000680846	-8.12832	0.012421	-2.37363	-	-	0.000680846	-6	0.000680846	-9.50813
Tyrosol	-	-	0.000204443	-6.95673	0.000204443	-7.72919	-	-	-	-	0.000204443	-8.67659	0.000204443	-8.12832	-	-	0.000204443	-10.1239	0.000204443	-6	0.000204443	-9.50813
Ellagic acid acetyl-arabinoside	0.00597128	9.11851	-	-	-	-	-	-	-	-	-	-	-	-	-	-	-	-	-	-	-	-
1,2'-Disinapoyl-2-feruloylgentiobiose	0.000126815	3.37427	-	-	-	-	-	-	-	-	-	-	-	-	-	-	-	-	-	-	-	-
Caffeic acid	-	-	-	-	-	-	-	-	-	-	-	-	-	-	-	-	0.0323752	-4.22935	-	-	-	-
Caffeic acid 4-O-glucoside	0.0017359	2.87793	-	-	-	-	-	-	-	-	-	-	-	-	-	-	-	-	-	-	-	-
Sinapine	-	-	-	-	-	-	-	-	-	-	-	-	-	-	-	-	0.0331261	12.1011	-	-	-	-
d-Viniferin	-	-	0.000181033	-6.95673	0.000181033	-7.72919	-	-	-	-	0.000181033	-8.67659	0.000181033	-8.12832	0.0055666	-4.24507	0.000181033	-10.1239	0.000181033	-6	0.000181033	-9.50813
Cyanidin 3-O-xyloside	-	-	0.000126801	-6.95673	0.000126801	-7.72919	0.000126801	-6.23309	0.00014969	-3.66906	0.000126801	-8.67659	0.000126801	-8.12832	0.000126801	-6.57898	0.000126801	-10.1239	0.000126801	-6	0.000126801	-9.50813
Quercetin 3-O-xylosyl-glucuronide	0.000128346	9.11851	-	-	-	-	-	-	-	-	-	-	-	-	-	-	-	-	-	-	-	-
6''-O-Acetylgenistin	0.000653707	9.11851	-	-	-	-	-	-	-	-	-	-	-	-	-	-	-	-	-	-	-	-
7-Hydroxysecoisolariciresinol	-	-	-	-	-	-	-	-	-	-	-	-	-	-	0.0420711	5.74978	-	-	-	-	-	-
Estragole	-	-	-	-	-	-	-	-	-	-	-	-	-	-	-	-	0.0120367	16.5824	-	-	-	-
Malvidin 3-O-glucoside	-	-	0.022522	-6.95673	0.022522	-7.72919	-	-	0.022522	-8.32318	0.022522	-8.67659	0.022522	-8.12832	-	-	-	-	0.022522	-6	0.022522	-9.50813
Spinacetin 3-O-glucosyl-(1-6)-glucoside	0.00290954	-3.41942	0.000143943	-6.95673	-	-	0.000143943	-6.23309	0.000143943	-8.32318	0.000143943	-8.67659	0.000143943	-8.12832	0.000143943	-6.57898	0.000143943	-10.1239	0.000143943	-6	0.000143943	-9.50813
Oleuropein	0.000129384	-7.8032	0.000129384	-6.95673	0.000129384	-7.72919	0.000129384	-6.23309	0.000129384	-8.32318	0.000129384	-8.67659	0.000129384	-8.12832	-	-	-	-	0.000129384	-6	0.000129384	-9.50813
5-5'-Dehydrodiferulic acid	-	-	-	-	-	-	-	-	-	-	-	-	-	-	-	-	-	-	-	-	0.0246162	3.32895
Quercetin	-	-	-	-	-	-	-	-	-	-	-	-	-	-	-	-	-	-	0.0390281	-6	-	-
BT PCSCs
Compound	p ([C] vs [100 uM SA])	Log FC ([100 uM SA] vs [C])	p ([C] vs [500 uM SA])	Log FC ([500 uM SA] vs [C])	p ([C] vs [1000 uM SA])	Log FC ([1000 uM SA] vs [C])	p ([C] vs [50 uM MJ])	Log FC ([50 uM MJ] vs [C])	p ([C] vs [50 uM MJ + 100 uM SA])	Log FC ([50 uM MJ + 100 uM SA] vs [C])	p ([C] vs [50 uM MJ + 500 uM SA])	Log FC ([50 uM MJ + 500 uM SA] vs [C])	p ([C] vs [50 uM MJ + 1000 uM SA])	Log FC ([50 uM MJ + 1000 uM SA] vs [C])	p ([C] vs [100 uM MJ])	Log FC ([100 uM MJ] vs [C])	p ([C] vs [100 uM MJ + 100 uM SA])	Log FC ([100 uM MJ + 100 uM SA] vs [C])	p ([C] vs [100 uM MJ + 500 uM SA])	Log FC ([100 uM MJ + 500 uM SA] vs [C])	p ([C] vs [100 uM MJ + 1000 uM SA])	Log FC ([100 uM MJ + 1000 uM SA] vs [C])
Cyanidin 3,5-O-diglucoside	-	-	-	-	-	-	-	-	-	-	-	-	-	-	0.0117736	13.3436	-	-	-	-	-	-
Cyanidin 3-O-glucosyl-rutinoside	-	-	-	-	-	-	-	-	-	-	-	-	-	-	0.0239973	22.5849	-	-	-	-	-	-
Myricetin	-	-	0.0349615	-10.9291	0.0349615	-7.75084	-	-	0.0349615	-6	0.0349615	-21.6226	0.0349615	-13.56	0.0349615	-11.8067	0.0349615	-21.1462	0.0349615	-7.65304	0.0238971	-2.56363
Quercetin	-	-	-	-	0.00166824	10.8866	-	-	-	-	-	-	-	-	-	-	-	-	-	-	-	-
Anhydro-secoisolariciresinol	-	-	0.000152381	19.2963	-	-	-	-	-	-	-	-	-	-	-	-	-	-	-	-	-	-
Syringaresinol	0.0008868	21.8613	-	-	0.0155564	17.2589	-	-	-	-	-	-	-	-	-	-	-	-	-	-	-	-
Bisdemethoxycurcumin	0.0390042	16.1672	-	-	-	-	-	-	-	-	-	-	-	-	-	-	-	-	-	-	-	-
Vanillin	-	-	-	-	-	-	0.00548526	19.0679	-	-	-	-	-	-	-	-	-	-	-	-	-	-
Umbelliferone	-	-	-	-	0.0273029	12.9837	-	-	-	-	-	-	-	-	-	-	-	-	-	-	-	-
Thymol	-	-	-	-	-	-	-	-	-	-	-	-	-	-	0.0406634	15.0913	-	-	-	-	-	-
3,5-Diferuloylquinic acid	-	-	-	-	0.000180766	16.5021	-	-	-	-	-	-	-	-	-	-	-	-	-	-	-	-
p-Coumaroyl tyrosine	-	-	-	-	0.0268889	18.2812	-	-	-	-	-	-	-	-	-	-	-	-	-	-	-	-
Sinapine	-	-	-	-	-	-	-	-	0.038476	18.7826	-	-	-	-	-	-	-	-	-	-	-	-
Resveratrol 5-O-glucoside	-	-	-	-	-	-	-	-	-	-	-	-	0.00147373	15.334	-	-	-	-	-	-	-	-
Kaempferol 7-O-glucoside	-	-	-	-	-	-	-	-	-	-	-	-	-	-	-	-	-	-	0.0398727	19.2764	-	-
Carnosic acid	-	-	-	-	0.0322289	19.8722	-	-	-	-	-	-	-	-	-	-	-	-	-	-	-	-
3-Caffeoylquinic acid	-	-	-	-	-	-	-	-	-	-	-	-	0.00519441	13.1814	-	-	-	-	-	-	-	-
Pelargonidin	-	-	-	-	-	-	-	-	-	-	-	-	0.00855	31.285	-	-	-	-	-	-	-	-
Peonidin 3-O-rutinoside	-	-	-	-	-	-	-	-	-	-	-	-	-	-	0.0433699	9.60491	-	-	-	-	-	-
(-)-Epicatechin-(2a-7)(4a-8)-epicatechin 3-O-galactoside	-	-	-	-	-	-	-	-	-	-	-	-	0.00394572	31.285	-	-	-	-	-	-	-	-
Secoisolariciresinol	-	-	-	-	0.0171763	30.0105	-	-	-	-	-	-	-	-	-	-	-	-	0.000133234	28.9145	-	-
5-Tricosenylresorcinol	-	-	-	-	0.0204079	30.0105	-	-	-	-	-	-	-	-	-	-	-	-	-	-	-	-

## Sheet: Table S3
	FW					LMW content					Phenolic acids content					Lignan content					Stilbene content					Flavone content					Flavonol content					Anthocyanin content					Flavanol content
	SS	df	MS	F	p	SS	df	MS	F	p	SS	df	MS	F	p	SS	df	MS	F	p	SS	df	MS	F	p	SS	df	MS	F	p	SS	df	MS	F	p	SS	df	MS	F	p	SS	df	MS	F	p
Intercept	128.659	1	128.659	10147.6	<0.001	141.442	1	141.442	784.881	<0.001	864.897	1	864.897	2027.17	<0.001	14.948	1	14.948	462.336	<0.001	1.428	1	1.428	1039.52	<0.001	88.8	1	88.8	492.601	<0.001	0.268	1	0.268	1323.53	<0.001	0.061	1	0.061	214.331	<0.001	0.617	1	0.617	406.211	<0.001
Gen.	27.271	2	13.636	1075.46	<0.001	8.72	2	4.36	24.194	<0.001	288.698	2	144.349	338.33	<0.001	1.343	2	0.671	20.763	<0.001	0.316	2	0.158	115.072	<0.001	7.827	2	3.914	21.711	<0.001	0.287	2	0.144	709.598	<0.001	0.012	2	0.006	21.358	<0.001	0.457	2	0.228	150.188	<0.001
MJ	4.088	2	2.044	161.22	<0.001	4.648	2	2.324	12.897	<0.001	23.753	2	11.877	27.837	<0.001	5.345	2	2.673	82.666	<0.001	0.157	2	0.078	57.077	<0.001	11.023	2	5.511	30.573	<0.001	0.053	2	0.027	132.165	<0.001	0.018	2	0.009	30.887	<0.001	0.128	2	0.064	42.038	<0.001
SA	32.994	3	10.998	867.435	<0.001	14.658	3	4.886	27.113	<0.001	210.234	3	70.078	164.251	<0.001	5.292	3	1.764	54.561	<0.001	0.069	3	0.023	16.685	<0.001	27.222	3	9.074	50.336	<0.001	0.163	3	0.054	268.834	<0.001	0.005	3	0.002	5.35	0.002	0.207	3	0.069	45.473	<0.001
Gen. * MJ	0.678	4	0.17	13.373	<0.001	54.951	4	13.738	76.232	<0.001	66.322	4	16.58	38.862	<0.001	0.415	4	0.104	3.207	0.018	0.088	4	0.022	15.957	<0.001	6.796	4	1.699	9.425	<0.001	0.071	4	0.018	88.37	<0.001	0.034	4	0.009	30.135	<0.001	0.131	4	0.033	21.473	<0.001
Gen. * SA	3.505	6	0.584	46.077	<0.001	15.144	6	2.524	14.006	<0.001	100.809	6	16.801	39.38	<0.001	6.75	6	1.125	34.796	<0.001	0.108	6	0.018	13.123	<0.001	19.842	6	3.307	18.345	<0.001	0.291	6	0.049	239.92	<0.001	0.02	6	0.003	11.474	<0.001	0.291	6	0.048	31.876	<0.001
MJ * SA	5.34	6	0.89	70.194	<0.001	14.061	6	2.344	13.005	<0.001	234.71	6	39.118	91.687	<0.001	7.274	6	1.212	37.498	<0.001	0.346	6	0.058	42.031	<0.001	34.385	6	5.731	31.791	<0.001	0.231	6	0.039	190.666	<0.001	0.03	6	0.005	17.501	<0.001	0.082	6	0.014	8.945	<0.001
Gen. * MJ * SA	1.156	12	0.096	7.598	<0.001	25.899	12	2.158	11.976	<0.001	357.539	12	29.795	69.834	<0.001	6.438	12	0.537	16.594	<0.001	0.303	12	0.025	18.368	<0.001	14.992	12	1.249	6.931	<0.001	0.402	12	0.033	165.63	<0.001	0.046	12	0.004	13.527	<0.001	0.218	12	0.018	11.935	<0.001
Error	0.913	72	0.013			12.975	72	0.18			30.719	72	0.427			2.328	72	0.032			0.099	72	0.001			12.979	72	0.18			0.015	72	0			0.02	72	0			0.109	72	0.002
